# Supplementary material for: Mechanically resilient hybrid aerogels containing fibers of dual-scale sizes and knotty networks for tissue regeneration
Source: Nat Commun. 2024 Feb 5;15:1080. doi: 10.1038/s41467-024-45458-x (PMC10844217; doi:10.1038/s41467-024-45458-x)
Supplement: Supplementary file 18 — Source data [file 41467_2024_45458_MOESM18_ESM.xlsx]

## Sheet: Figure 1c
NF Mat	NFA	MFA	NF/MF-A1	NF/MF-A2	NF/MF-A3			Ordinary one-way ANOVA (multiple comparison)
0.5138	0.0347	0.0645	0.0322	0.0536	0.053			Number of families	1
0.4015	0.0377	0.061	0.0346	0.059	0.0516			Number of comparisons per family	15
0.4953	0.0365	0.0684	0.034	0.0552	0.0563			Alpha	0.05
0.4707	0.0365	0.0664	0.034	0.0553	0.0531
0.5303	0.0385	0.0645	0.0355	0.056	0.0569			Tukey's multiple comparisons test	Exact P Values
								NF Mat vs. NFA	<0.0001
								NF Mat vs. MFA	<0.0001
								NF Mat vs. NF/MF-A1	<0.0001
								NF Mat vs. NF/MF-A2	<0.0001
								NF Mat vs. NF/MF-A3	<0.0001
								NFA vs. MFA	0.3041
								NFA vs. NF/MF-A1	>0.9999
								NFA vs. NF/MF-A2	0.686
								NFA vs. NF/MF-A3	0.7592
								MFA vs. NF/MF-A1	0.2146
								MFA vs. NF/MF-A2	0.9842
								MFA vs. NF/MF-A3	0.9662
								NF/MF-A1 vs. NF/MF-A2	0.5557
								NF/MF-A1 vs. NF/MF-A3	0.6338
								NF/MF-A2 vs. NF/MF-A3	>0.9999

## Sheet: Figure 1d
NF Mat	NFA	MFA	NF/MF-A1	NF/MF-A2	NF/MF-A3			Ordinary one-way ANOVA (multiple comparison)
9.353	91.915	71.244	81.111	89.154	84.276			Number of families	1
7.806	90.117	71.226	89.905	88.691	87.761			Number of comparisons per family	15
6.417	91.003	69.781	84.741	88.143	86.705			Alpha	0.05
11.927	89.309	73.673	81.912	90.158	86.811
9.435	90.151	73.582	85.256	87.789	88.227			Tukey's multiple comparisons test	Exact P Values
								NF Mat vs. NFA	<0.0001
								NF Mat vs. MFA	<0.0001
								NF Mat vs. NF/MF-A1	<0.0001
								NF Mat vs. NF/MF-A2	<0.0001
								NF Mat vs. NF/MF-A3	<0.0001
								NFA vs. MFA	<0.0001
								NFA vs. NF/MF-A1	0.001
								NFA vs. NF/MF-A2	0.7298
								NFA vs. NF/MF-A3	0.0615
								MFA vs. NF/MF-A1	<0.0001
								MFA vs. NF/MF-A2	<0.0001
								MFA vs. NF/MF-A3	<0.0001
								NF/MF-A1 vs. NF/MF-A2	0.0288
								NF/MF-A1 vs. NF/MF-A3	0.5193
								NF/MF-A2 vs. NF/MF-A3	0.6061

## Sheet: Figure 1e
NF Mat	NFA	MFA	NF/MF-A1	NF/MF-A2	NF/MF-A3			Ordinary one-way ANOVA (multiple comparison)
3.482	65.239	246.824	231.486	256.482	158.482			Number of families	1
2.953	56.774	287.536	247.935	248.934	167.935			Number of comparisons per family	15
4.626	51.468	224.626	215.626	245.626	142.626			Alpha	0.05
1.741	68.956	272.741	239.741	231.741	171.741
5.936	59.315	295.936	225.936	249.936	155.936			Tukey's multiple comparisons test	Exact P Values
								NF Mat vs. NFA	<0.0001
								NF Mat vs. MFA	<0.0001
								NF Mat vs. NF/MF-A1	<0.0001
								NF Mat vs. NF/MF-A2	<0.0001
								NF Mat vs. NF/MF-A3	<0.0001
								NFA vs. MFA	<0.0001
								NFA vs. NF/MF-A1	<0.0001
								NFA vs. NF/MF-A2	<0.0001
								NFA vs. NF/MF-A3	<0.0001
								MFA vs. NF/MF-A1	0.016
								MFA vs. NF/MF-A2	0.3464
								MFA vs. NF/MF-A3	<0.0001
								NF/MF-A1 vs. NF/MF-A2	0.6354
								NF/MF-A1 vs. NF/MF-A3	<0.0001
								NF/MF-A2 vs. NF/MF-A3	<0.0001

## Sheet: Figure 2b
Strain (%)	NFA	MFA	NF/MF-A1	NF/MF-A2	NF/MF-A3
0	0.0011	0.0048	0.0127	0.0344	0.0849
0.4	0.0018	0.0011	0.014	0.0227	0.0057
0.9375	0.0048	0.0041	0.014	0.0006	0.0354
1.575	0.0048	0.0011	0.0006	0.0122	0.0354
2.2125	0.0078	0.0011	0.0127	0.0239	0.0241
2.75	0.0109	0.0011	0.0408	0.0239	0.0538
3.3875	0.0109	0.0011	0.0548	0.0239	0.0057
4.025	0.0078	0.0041	0.0408	0.0239	0.0962
4.5625	0.0109	0.0132	0.0548	0.0477	0.0962
5.2	0.0139	0.0251	0.0682	0.0239	0.126
5.825	0.0198	0.0191	0.0548	0.0361	0.1557
6.375	0.0168	0.0132	0.0682	0.0361	0.1557
7	0.0078	0.0161	0.0548	0.0477	0.126
7.6375	0.0018	0.0221	0.0682	0.0477	0.1557
8.1875	0.0011	0.0251	0.0682	0.0827	0.1557
8.8125	0.0011	0.0221	0.0408	0.071	0.1557
9.45	0.0011	0.0251	0.0408	0.0827	0.1557
9.9875	0.0011	0.0251	0.0682	0.0943	0.0962
10.625	0.0011	0.0251	0.0682	0.1182	0.1557
11.25	0.0011	0.0251	0.0949	0.0943	0.1557
11.8	0.0011	0.0251	0.0682	0.071	0.126
12.4375	0.0011	0.0311	0.0949	0.0943	0.0962
13.0625	0.0011	0.0341	0.0815	0.1182	0.126
13.6	0.0011	0.0461	0.0682	0.1182	0.1557
14.2375	0.0011	0.0491	0.0682	0.1182	0.1557
14.875	0.0011	0.0371	0.0682	0.1182	0.1854
15.4125	0.0011	0.0371	0.0682	0.1182	0.1854
16.05	0.0011	0.0432	0.0815	0.1182	0.1557
16.6875	0.0011	0.0491	0.0949	0.1298	0.1557
17.225	0.0011	0.0432	0.1217	0.1298	0.1557
17.8625	0.0011	0.0401	0.1083	0.1298	0.1557
18.4875	0.0011	0.0432	0.1357	0.1653	0.1854
19.0375	0.0011	0.0461	0.149	0.1886	0.1557
19.675	0.0011	0.0491	0.1758	0.177	0.1557
20.3	0.0011	0.0491	0.1624	0.1531	0.2151
20.8375	0.0011	0.0491	0.1217	0.1531	0.276
21.475	0.0041	0.0491	0.149	0.1531	0.276
22.1125	0.0041	0.0491	0.1624	0.1531	0.3355
22.65	0.0041	0.0461	0.1758	0.1415	0.3652
23.2875	0.0041	0.0551	0.1624	0.1531	0.3949
23.9125	0.0071	0.058	0.1758	0.1531	0.3057
24.4625	0.0132	0.0611	0.1758	0.1415	0.276
25.1	0.0071	0.0671	0.1758	0.1298	0.3355
25.725	0.0041	0.0641	0.1758	0.1415	0.3949
26.275	0.0041	0.0641	0.1758	0.177	0.3949
26.9	0.0132	0.0551	0.1758	0.1653	0.3949
27.5375	0.0102	0.0551	0.1758	0.1531	0.3949
28.075	0.0071	0.058	0.1892	0.1531	0.3949
28.7125	0.0041	0.0551	0.2433	0.177	0.3949
29.35	0.0071	0.058	0.2166	0.212	0.3949
29.8875	0.0102	0.0611	0.2299	0.212	0.3949
30.525	0.0102	0.058	0.2567	0.212	0.4558
31.15	0.0071	0.0521	0.2841	0.212	0.5152
31.7	0.0041	0.0521	0.2701	0.212	0.6058
32.3375	0.0071	0.0641	0.2567	0.2358	0.6058
32.9625	0.0102	0.0611	0.2841	0.2358	0.5152
33.5	0.0102	0.0611	0.2841	0.2236	0.5449
34.1375	0.0132	0.0701	0.2841	0.2236	0.6058
34.775	0.0191	0.073	0.2841	0.2591	0.6355
35.3125	0.0191	0.073	0.2841	0.2591	0.6058
35.95	0.0161	0.073	0.3108	0.2475	0.6058
36.5875	0.0221	0.073	0.3376	0.2708	0.6355
37.125	0.0251	0.073	0.365	0.3063	0.6355
37.7625	0.0251	0.076	0.351	0.3063	0.6355
38.3875	0.0161	0.0851	0.2975	0.3063	0.6355
38.9375	0.0132	0.0821	0.3108	0.3063	0.6355
39.575	0.0191	0.0791	0.3108	0.3179	0.7247
40.2	0.0251	0.076	0.2975	0.3179	0.845
40.75	0.0251	0.0821	0.3242	0.3529	0.7247
41.375	0.0251	0.091	0.351	0.3412	0.7247
42.0125	0.0251	0.0971	0.351	0.3412	0.7247
42.55	0.0251	0.0971	0.3917	0.3529	0.7247
43.1875	0.0251	0.0971	0.3917	0.3767	0.6653
43.8125	0.0251	0.0971	0.4051	0.3529	0.695
44.3625	0.0282	0.103	0.4185	0.3767	0.7856
45	0.0311	0.106	0.4325	0.4	0.8747
45.625	0.0432	0.1001	0.4051	0.4	0.8747
46.175	0.0491	0.1001	0.4185	0.4117	0.8747
46.8	0.0432	0.106	0.4994	0.4356	0.9356
47.4375	0.0371	0.1121	0.5134	0.4705	1.0248
47.975	0.0401	0.1151	0.5268	0.4822	0.995
48.6125	0.0461	0.121	0.5134	0.4944	1.1154
49.25	0.0491	0.118	0.5268	0.506	1.1154
49.7875	0.0491	0.121	0.5669	0.5293	1.1154
50.425	0.0521	0.121	0.5669	0.5648	1.2343
51.05	0.0491	0.121	0.6076	0.5881	1.2343
51.6	0.0611	0.136	0.6076	0.5765	1.264
52.2375	0.0641	0.139	0.6478	0.5765	1.3546
52.8625	0.0641	0.139	0.6618	0.5998	1.3546
53.4	0.0641	0.1451	0.7153	0.5998	1.3546
54.0375	0.0701	0.1451	0.7153	0.5998	1.4749
54.675	0.0701	0.1599	0.7962	0.647	1.5938
55.225	0.058	0.1631	0.7962	0.6819	1.5938
55.85	0.0701	0.1599	0.8236	0.7174	1.6546
56.4875	0.073	0.1631	0.8236	0.7407	1.7438
57.025	0.076	0.154	0.8369	0.7762	1.8047
57.6625	0.076	0.169	0.8503	0.7879	1.7735
58.2875	0.0791	0.181	0.9446	0.8228	1.8641
58.8375	0.088	0.181	0.9854	0.8467	1.9844
59.4625	0.0941	0.1929	1.0255	0.8939	2.0736
60.1	0.0971	0.1929	1.0529	0.9643	2.1345
60.6375	0.0971	0.202	1.1064	0.9643	2.1939
61.275	0.106	0.214	1.1605	0.9993	2.3439
61.9125	0.1121	0.2229	1.228	1.0109	2.4034
62.45	0.121	0.229	1.2822	1.0581	2.5237
63.0875	0.121	0.2409	1.2955	1.0936	2.7035
63.7125	0.121	0.247	1.3631	1.1757	2.8535
64.2625	0.1301	0.2589	1.4573	1.2229	2.9427
64.9	0.139	0.2709	1.5382	1.2462	3.0035
65.525	0.1481	0.2739	1.6191	1.3167	3.1536
66.0625	0.1631	0.2829	1.7134	1.3755	3.3036
66.7	0.169	0.3009	1.7809	1.4343	3.4522
67.3375	0.1749	0.3248	1.8618	1.4576	3.6334
67.875	0.181	0.3369	1.9834	1.5164	3.782
68.5125	0.19	0.3519	2.1185	1.5985	3.9618
69.15	0.199	0.3728	2.2669	1.6806	4.143
69.6875	0.217	0.3849	2.3478	1.7394	4.3822
70.325	0.229	0.4058	2.5363	1.8454	4.6214
70.95	0.2439	0.4297	2.7121	1.8926	4.862
71.5	0.2589	0.4508	2.8465	1.9864	5.0418
72.1375	0.2829	0.4868	3.0357	2.0801	5.2215
72.7625	0.2919	0.5077	3.265	2.1978	5.5513
73.3125	0.3039	0.5407	3.4669	2.2921	5.7905
73.9375	0.3159	0.5707	3.6962	2.3858	6.0609
74.575	0.3339	0.6037	3.9395	2.5268	6.3298
75.1125	0.3489	0.6367	4.1955	2.6444	6.6001
75.75	0.3699	0.6815	4.479	2.7737	6.9597
76.375	0.3878	0.7265	4.7484	2.9501	7.3192
76.925	0.4058	0.7715	5.0318	3.1144	7.649
77.5625	0.4178	0.8225	5.3828	3.2669	8.0991
78.1875	0.4477	0.8914	5.7465	3.4905	8.518
78.7375	0.4688	0.9574	6.0707	3.6786	8.9087
79.3625	0.4988	1.0382	6.5293	3.9133	9.448
80	0.5227	1.1312	6.9879	4.1719	9.9575
80.5375	0.5527	1.2151	7.4191	4.4538	10.4374
81.175	0.5887	1.3291	7.9994	4.7595	10.9766
81.8125	0.6246	1.4579	8.6197	5.1002	11.6957
82.35	0.6636	1.5809	9.1866	5.4175	12.1755
82.9875	0.7086	1.7456	9.928	5.8403	12.8648
83.6125	0.7505	1.9255	10.7917	6.287	13.615
84.1625	0.7984	2.1084	11.5873	6.722	14.2435
84.8	0.8614	2.3452	12.6395	7.2741	15.1125
85.425	0.9274	2.615	13.7994	7.8733	15.8627
85.9625	0.9843	2.8848	14.9465	8.4492	16.6723
86.6	1.0682	3.2324	16.4032	9.201	17.6008
87.2375	1.1672	3.6432	18.0624	10	18.5902
87.7875	1.257	4.0418	19.6809	10.7874	19.5202
88.4125	1.374	4.5724	21.7178	11.8094	20.5987
89.05	1.512	5.1779	24.0242	12.9729	21.7679
89.5875	1.6469	5.7714	26.2497	14.0537	22.7275
90	1.8027	6.4728	26.4939	15.311	23.7155

## Sheet: Figure 2c
50% Strain						Two-way ANOVA (multiple comperison)
NFA	MFA	NF/MF-A1	NF/MF-A2	NF/MF-A3		Compare cell means regardless of rows and columns
0.052	0.121	1.236	0.964	0.5648
0.056	0.128	1.268	1.08	0.553		Number of families	1
0.049	0.104	1.107	0.981	0.531		Number of comparisons per family	105
0.0509	0.132	1.213	1.032	0.542		Alpha	0.05
0.0538	0.11	1.206	1.021	0.55
						Tukey's multiple comparisons test	Exact P Values
70% Strain						50% Strain:NFA vs. 50% Strain:MFA	0.0027
NFA	MFA	NF/MF-A1	NF/MF-A2	NF/MF-A3		50% Strain:NFA vs. 50% Strain:NF/MF-A1	<0.0001
0.229	0.405	2.536	1.84	4.62		50% Strain:NFA vs. 50% Strain:NF/MF-A2	<0.0001
0.237	0.436	2.689	1.697	4.697		50% Strain:NFA vs. 50% Strain:NF/MF-A3	<0.0001
0.241	0.417	2.454	1.926	4.379		50% Strain:NFA vs. 70% Strain:NFA	<0.0001
0.244	0.426	2.564	2.327	4.789		50% Strain:NFA vs. 70% Strain:MFA	<0.0001
0.233	0.414	2.609	1.526	4.548		50% Strain:NFA vs. 70% Strain:NF/MF-A1	<0.0001
						50% Strain:NFA vs. 70% Strain:NF/MF-A2	0.0028
						50% Strain:NFA vs. 70% Strain:NF/MF-A3	<0.0001
90% Strain						50% Strain:NFA vs. 90% Strain:NFA	0.0002
NFA	MFA	NF/MF-A1	NF/MF-A2	NF/MF-A3		50% Strain:NFA vs. 90% Strain:MFA	<0.0001
1.802	6.472	28.758	15.311	23.715		50% Strain:NFA vs. 90% Strain:NF/MF-A1	<0.0001
1.616	6.777	29.973	15.153	23.364		50% Strain:NFA vs. 90% Strain:NF/MF-A2	<0.0001
1.945	6.913	30.168	14.947	23.932		50% Strain:NFA vs. 90% Strain:NF/MF-A3	<0.0001
1.885	6.618	29.642	14.954	23.421		50% Strain:MFA vs. 50% Strain:NF/MF-A1	<0.0001
1.691	6.799	29.234	15.359	23.937		50% Strain:MFA vs. 50% Strain:NF/MF-A2	<0.0001
						50% Strain:MFA vs. 50% Strain:NF/MF-A3	<0.0001
						50% Strain:MFA vs. 70% Strain:NFA	0.0004
						50% Strain:MFA vs. 70% Strain:MFA	<0.0001
						50% Strain:MFA vs. 70% Strain:NF/MF-A1	<0.0001
						50% Strain:MFA vs. 70% Strain:NF/MF-A2	0.003
						50% Strain:MFA vs. 70% Strain:NF/MF-A3	<0.0001
						50% Strain:MFA vs. 90% Strain:NFA	0.0002
						50% Strain:MFA vs. 90% Strain:MFA	<0.0001
						50% Strain:MFA vs. 90% Strain:NF/MF-A1	<0.0001
						50% Strain:MFA vs. 90% Strain:NF/MF-A2	<0.0001
						50% Strain:MFA vs. 90% Strain:NF/MF-A3	<0.0001
						50% Strain:NF/MF-A1 vs. 50% Strain:NF/MF-A2	0.0182
						50% Strain:NF/MF-A1 vs. 50% Strain:NF/MF-A3	0.0002
						50% Strain:NF/MF-A1 vs. 70% Strain:NFA	0.0001
						50% Strain:NF/MF-A1 vs. 70% Strain:MFA	0.0002
						50% Strain:NF/MF-A1 vs. 70% Strain:NF/MF-A1	<0.0001
						50% Strain:NF/MF-A1 vs. 70% Strain:NF/MF-A2	0.1247
						50% Strain:NF/MF-A1 vs. 70% Strain:NF/MF-A3	<0.0001
						50% Strain:NF/MF-A1 vs. 90% Strain:NFA	0.0313
						50% Strain:NF/MF-A1 vs. 90% Strain:MFA	<0.0001
						50% Strain:NF/MF-A1 vs. 90% Strain:NF/MF-A1	<0.0001
						50% Strain:NF/MF-A1 vs. 90% Strain:NF/MF-A2	<0.0001
						50% Strain:NF/MF-A1 vs. 90% Strain:NF/MF-A3	<0.0001
						50% Strain:NF/MF-A2 vs. 50% Strain:NF/MF-A3	0.0003
						50% Strain:NF/MF-A2 vs. 70% Strain:NFA	<0.0001
						50% Strain:NF/MF-A2 vs. 70% Strain:MFA	<0.0001
						50% Strain:NF/MF-A2 vs. 70% Strain:NF/MF-A1	<0.0001
						50% Strain:NF/MF-A2 vs. 70% Strain:NF/MF-A2	0.0496
						50% Strain:NF/MF-A2 vs. 70% Strain:NF/MF-A3	<0.0001
						50% Strain:NF/MF-A2 vs. 90% Strain:NFA	0.0077
						50% Strain:NF/MF-A2 vs. 90% Strain:MFA	<0.0001
						50% Strain:NF/MF-A2 vs. 90% Strain:NF/MF-A1	<0.0001
						50% Strain:NF/MF-A2 vs. 90% Strain:NF/MF-A2	<0.0001
						50% Strain:NF/MF-A2 vs. 90% Strain:NF/MF-A3	<0.0001
						50% Strain:NF/MF-A3 vs. 70% Strain:NFA	<0.0001
						50% Strain:NF/MF-A3 vs. 70% Strain:MFA	0.002
						50% Strain:NF/MF-A3 vs. 70% Strain:NF/MF-A1	<0.0001
						50% Strain:NF/MF-A3 vs. 70% Strain:NF/MF-A2	0.0098
						50% Strain:NF/MF-A3 vs. 70% Strain:NF/MF-A3	<0.0001
						50% Strain:NF/MF-A3 vs. 90% Strain:NFA	0.0006
						50% Strain:NF/MF-A3 vs. 90% Strain:MFA	<0.0001
						50% Strain:NF/MF-A3 vs. 90% Strain:NF/MF-A1	<0.0001
						50% Strain:NF/MF-A3 vs. 90% Strain:NF/MF-A2	<0.0001
						50% Strain:NF/MF-A3 vs. 90% Strain:NF/MF-A3	<0.0001
						70% Strain:NFA vs. 70% Strain:MFA	<0.0001
						70% Strain:NFA vs. 70% Strain:NF/MF-A1	<0.0001
						70% Strain:NFA vs. 70% Strain:NF/MF-A2	0.0039
						70% Strain:NFA vs. 70% Strain:NF/MF-A3	<0.0001
						70% Strain:NFA vs. 90% Strain:NFA	0.0002
						70% Strain:NFA vs. 90% Strain:MFA	<0.0001
						70% Strain:NFA vs. 90% Strain:NF/MF-A1	<0.0001
						70% Strain:NFA vs. 90% Strain:NF/MF-A2	<0.0001
						70% Strain:NFA vs. 90% Strain:NF/MF-A3	<0.0001
						70% Strain:MFA vs. 70% Strain:NF/MF-A1	<0.0001
						70% Strain:MFA vs. 70% Strain:NF/MF-A2	0.0063
						70% Strain:MFA vs. 70% Strain:NF/MF-A3	<0.0001
						70% Strain:MFA vs. 90% Strain:NFA	0.0003
						70% Strain:MFA vs. 90% Strain:MFA	<0.0001
						70% Strain:MFA vs. 90% Strain:NF/MF-A1	<0.0001
						70% Strain:MFA vs. 90% Strain:NF/MF-A2	<0.0001
						70% Strain:MFA vs. 90% Strain:NF/MF-A3	<0.0001
						70% Strain:NF/MF-A1 vs. 70% Strain:NF/MF-A2	0.1282
						70% Strain:NF/MF-A1 vs. 70% Strain:NF/MF-A3	<0.0001
						70% Strain:NF/MF-A1 vs. 90% Strain:NFA	0.0193
						70% Strain:NF/MF-A1 vs. 90% Strain:MFA	<0.0001
						70% Strain:NF/MF-A1 vs. 90% Strain:NF/MF-A1	<0.0001
						70% Strain:NF/MF-A1 vs. 90% Strain:NF/MF-A2	<0.0001
						70% Strain:NF/MF-A1 vs. 90% Strain:NF/MF-A3	<0.0001
						70% Strain:NF/MF-A2 vs. 70% Strain:NF/MF-A3	0.0003
						70% Strain:NF/MF-A2 vs. 90% Strain:NFA	0.9995
						70% Strain:NF/MF-A2 vs. 90% Strain:MFA	0.0002
						70% Strain:NF/MF-A2 vs. 90% Strain:NF/MF-A1	<0.0001
						70% Strain:NF/MF-A2 vs. 90% Strain:NF/MF-A2	<0.0001
						70% Strain:NF/MF-A2 vs. 90% Strain:NF/MF-A3	<0.0001
						70% Strain:NF/MF-A3 vs. 90% Strain:NFA	0.0002
						70% Strain:NF/MF-A3 vs. 90% Strain:MFA	0.0014
						70% Strain:NF/MF-A3 vs. 90% Strain:NF/MF-A1	<0.0001
						70% Strain:NF/MF-A3 vs. 90% Strain:NF/MF-A2	<0.0001
						70% Strain:NF/MF-A3 vs. 90% Strain:NF/MF-A3	<0.0001
						90% Strain:NFA vs. 90% Strain:MFA	<0.0001
						90% Strain:NFA vs. 90% Strain:NF/MF-A1	<0.0001
						90% Strain:NFA vs. 90% Strain:NF/MF-A2	<0.0001
						90% Strain:NFA vs. 90% Strain:NF/MF-A3	<0.0001
						90% Strain:MFA vs. 90% Strain:NF/MF-A1	<0.0001
						90% Strain:MFA vs. 90% Strain:NF/MF-A2	<0.0001
						90% Strain:MFA vs. 90% Strain:NF/MF-A3	<0.0001
						90% Strain:NF/MF-A1 vs. 90% Strain:NF/MF-A2	<0.0001
						90% Strain:NF/MF-A1 vs. 90% Strain:NF/MF-A3	0.0005
						90% Strain:NF/MF-A2 vs. 90% Strain:NF/MF-A3	<0.0001

## Sheet: Figure 2d
50% Strain						Two-way ANOVA (multiple comperison)
NFA	MFA	NF/MF-A1	NF/MF-A2	NF/MF-A3		Compare cell means regardless of rows and columns
0.3489	2.0611	8.0244	5.3417	2.748
0.2907	1.681	7.5229	3.2611	2.1984		Number of families	1
0.4558	1.8611	8.5976	5.0417	2.748		Number of comparisons per family	105
0.361	1.7249	8.672	4.148	2.3458		Alpha	0.05
0.4896	1.9659	7.3422	4.5876	2.797
						Tukey's multiple comparisons test	Exact P Values
						50% Strain:NFA vs. 50% Strain:MFA	0.0003
70% Strain						50% Strain:NFA vs. 50% Strain:NF/MF-A1	0.0002
NFA	MFA	NF/MF-A1	NF/MF-A2	NF/MF-A3		50% Strain:NFA vs. 50% Strain:NF/MF-A2	0.0045
1.571	1.816	13.188	9.505	11.413		50% Strain:NFA vs. 50% Strain:NF/MF-A3	0.0003
1.122	2.795	12.798	8.284	15.217		50% Strain:NFA vs. 70% Strain:NFA	0.0079
1.178	2.256	8.532	6.37	14.427		50% Strain:NFA vs. 70% Strain:MFA	0.008
1.156	2.563	11.481	7.333	13.411		50% Strain:NFA vs. 70% Strain:NF/MF-A1	0.0044
1.499	2.129	9.883	5.247	11.554		50% Strain:NFA vs. 70% Strain:NF/MF-A2	0.0123
						50% Strain:NFA vs. 70% Strain:NF/MF-A3	0.0012
						50% Strain:NFA vs. 90% Strain:NFA	0.0027
90% Strain						50% Strain:NFA vs. 90% Strain:MFA	0.0005
NFA	MFA	NF/MF-A1	NF/MF-A2	NF/MF-A3		50% Strain:NFA vs. 90% Strain:NF/MF-A1	<0.0001
4.475	16.901	78.0825	25.228	60.175		50% Strain:NFA vs. 90% Strain:NF/MF-A2	0.0028
2.979	15.901	80.089	30.274	58.357		50% Strain:NFA vs. 90% Strain:NF/MF-A3	0.0002
4.057	13.177	72.275	38.919	52.607		50% Strain:MFA vs. 50% Strain:NF/MF-A1	0.0004
3.771	13.827	75.482	28.807	54.044		50% Strain:MFA vs. 50% Strain:NF/MF-A2	0.0151
3.488	16.554	70.337	34.187	50.693		50% Strain:MFA vs. 50% Strain:NF/MF-A3	0.0071
						50% Strain:MFA vs. 70% Strain:NFA	0.002
						50% Strain:MFA vs. 70% Strain:MFA	0.7967
						50% Strain:MFA vs. 70% Strain:NF/MF-A1	0.007
						50% Strain:MFA vs. 70% Strain:NF/MF-A2	0.0254
						50% Strain:MFA vs. 70% Strain:NF/MF-A3	0.0025
						50% Strain:MFA vs. 90% Strain:NFA	0.0123
						50% Strain:MFA vs. 90% Strain:MFA	0.0006
						50% Strain:MFA vs. 90% Strain:NF/MF-A1	<0.0001
						50% Strain:MFA vs. 90% Strain:NF/MF-A2	0.0036
						50% Strain:MFA vs. 90% Strain:NF/MF-A3	0.0002
						50% Strain:NF/MF-A1 vs. 50% Strain:NF/MF-A2	0.0105
						50% Strain:NF/MF-A1 vs. 50% Strain:NF/MF-A3	0.0007
						50% Strain:NF/MF-A1 vs. 70% Strain:NFA	0.0004
						50% Strain:NF/MF-A1 vs. 70% Strain:MFA	0.0008
						50% Strain:NF/MF-A1 vs. 70% Strain:NF/MF-A1	0.3407
						50% Strain:NF/MF-A1 vs. 70% Strain:NF/MF-A2	0.9975
						50% Strain:NF/MF-A1 vs. 70% Strain:NF/MF-A3	0.0322
						50% Strain:NF/MF-A1 vs. 90% Strain:NFA	0.001
						50% Strain:NF/MF-A1 vs. 90% Strain:MFA	0.0261
						50% Strain:NF/MF-A1 vs. 90% Strain:NF/MF-A1	<0.0001
						50% Strain:NF/MF-A1 vs. 90% Strain:NF/MF-A2	0.0083
						50% Strain:NF/MF-A1 vs. 90% Strain:NF/MF-A3	0.0002
						50% Strain:NF/MF-A2 vs. 50% Strain:NF/MF-A3	0.0267
						50% Strain:NF/MF-A2 vs. 70% Strain:NFA	0.0079
						50% Strain:NF/MF-A2 vs. 70% Strain:MFA	0.1771
						50% Strain:NF/MF-A2 vs. 70% Strain:NF/MF-A1	0.0434
						50% Strain:NF/MF-A2 vs. 70% Strain:NF/MF-A2	0.2782
						50% Strain:NF/MF-A2 vs. 70% Strain:NF/MF-A3	0.0158
						50% Strain:NF/MF-A2 vs. 90% Strain:NFA	0.1478
						50% Strain:NF/MF-A2 vs. 90% Strain:MFA	0.0031
						50% Strain:NF/MF-A2 vs. 90% Strain:NF/MF-A1	0.0001
						50% Strain:NF/MF-A2 vs. 90% Strain:NF/MF-A2	0.005
						50% Strain:NF/MF-A2 vs. 90% Strain:NF/MF-A3	0.0002
						50% Strain:NF/MF-A3 vs. 70% Strain:NFA	0.0019
						50% Strain:NF/MF-A3 vs. 70% Strain:MFA	0.9976
						50% Strain:NF/MF-A3 vs. 70% Strain:NF/MF-A1	0.012
						50% Strain:NF/MF-A3 vs. 70% Strain:NF/MF-A2	0.0518
						50% Strain:NF/MF-A3 vs. 70% Strain:NF/MF-A3	0.0036
						50% Strain:NF/MF-A3 vs. 90% Strain:NFA	0.0528
						50% Strain:NF/MF-A3 vs. 90% Strain:MFA	0.001
						50% Strain:NF/MF-A3 vs. 90% Strain:NF/MF-A1	<0.0001
						50% Strain:NF/MF-A3 vs. 90% Strain:NF/MF-A2	0.0036
						50% Strain:NF/MF-A3 vs. 90% Strain:NF/MF-A3	0.0002
						70% Strain:NFA vs. 70% Strain:MFA	0.2049
						70% Strain:NFA vs. 70% Strain:NF/MF-A1	0.0052
						70% Strain:NFA vs. 70% Strain:NF/MF-A2	0.0177
						70% Strain:NFA vs. 70% Strain:NF/MF-A3	0.0024
						70% Strain:NFA vs. 90% Strain:NFA	0.0058
						70% Strain:NFA vs. 90% Strain:MFA	0.0004
						70% Strain:NFA vs. 90% Strain:NF/MF-A1	<0.0001
						70% Strain:NFA vs. 90% Strain:NF/MF-A2	0.0035
						70% Strain:NFA vs. 90% Strain:NF/MF-A3	0.0002
						70% Strain:MFA vs. 70% Strain:NF/MF-A1	0.0083
						70% Strain:MFA vs. 70% Strain:NF/MF-A2	0.0398
						70% Strain:MFA vs. 70% Strain:NF/MF-A3	0.0009
						70% Strain:MFA vs. 90% Strain:NFA	0.2586
						70% Strain:MFA vs. 90% Strain:MFA	0.0015
						70% Strain:MFA vs. 90% Strain:NF/MF-A1	<0.0001
						70% Strain:MFA vs. 90% Strain:NF/MF-A2	0.0036
						70% Strain:MFA vs. 90% Strain:NF/MF-A3	0.0002
						70% Strain:NF/MF-A1 vs. 70% Strain:NF/MF-A2	0.0153
						70% Strain:NF/MF-A1 vs. 70% Strain:NF/MF-A3	0.8737
						70% Strain:NF/MF-A1 vs. 90% Strain:NFA	0.0194
						70% Strain:NF/MF-A1 vs. 90% Strain:MFA	0.0723
						70% Strain:NF/MF-A1 vs. 90% Strain:NF/MF-A1	<0.0001
						70% Strain:NF/MF-A1 vs. 90% Strain:NF/MF-A2	0.0436
						70% Strain:NF/MF-A1 vs. 90% Strain:NF/MF-A3	<0.0001
						70% Strain:NF/MF-A2 vs. 70% Strain:NF/MF-A3	0.0676
						70% Strain:NF/MF-A2 vs. 90% Strain:NFA	0.0929
						70% Strain:NF/MF-A2 vs. 90% Strain:MFA	0.012
						70% Strain:NF/MF-A2 vs. 90% Strain:NF/MF-A1	<0.0001
						70% Strain:NF/MF-A2 vs. 90% Strain:NF/MF-A2	0.0183
						70% Strain:NF/MF-A2 vs. 90% Strain:NF/MF-A3	<0.0001
						70% Strain:NF/MF-A3 vs. 90% Strain:NFA	0.0076
						70% Strain:NF/MF-A3 vs. 90% Strain:MFA	0.9104
						70% Strain:NF/MF-A3 vs. 90% Strain:NF/MF-A1	<0.0001
						70% Strain:NF/MF-A3 vs. 90% Strain:NF/MF-A2	0.0167
						70% Strain:NF/MF-A3 vs. 90% Strain:NF/MF-A3	0.0003
						90% Strain:NFA vs. 90% Strain:MFA	0.0022
						90% Strain:NFA vs. 90% Strain:NF/MF-A1	<0.0001
						90% Strain:NFA vs. 90% Strain:NF/MF-A2	0.0049
						90% Strain:NFA vs. 90% Strain:NF/MF-A3	0.0002
						90% Strain:MFA vs. 90% Strain:NF/MF-A1	0.0001
						90% Strain:MFA vs. 90% Strain:NF/MF-A2	0.0626
						90% Strain:MFA vs. 90% Strain:NF/MF-A3	0.0003
						90% Strain:NF/MF-A1 vs. 90% Strain:NF/MF-A2	0.0051
						90% Strain:NF/MF-A1 vs. 90% Strain:NF/MF-A3	0.0002
						90% Strain:NF/MF-A2 vs. 90% Strain:NF/MF-A3	0.0503

## Sheet: Figure 2e
Time (s)	% Change in Length
0	0
0.07	0
0.13	0.4444
0.2	1.0417
0.27	1.75
0.33	2.4583
0.4	3.0556
0.47	3.7639
0.53	4.4722
0.6	5.0694
0.67	5.7778
0.73	6.4722
0.8	7.0833
0.87	7.7778
0.93	8.4861
1	9.0972
1.07	9.7917
1.13	10.5
1.2	11.0972
1.27	11.8056
1.33	12.5
1.4	13.1111
1.47	13.8194
1.53	14.5139
1.6	15.1111
1.67	15.8194
1.73	16.5278
1.8	17.125
1.87	17.8333
1.93	18.5417
2	19.1389
2.07	19.8472
2.13	20.5417
2.2	21.1528
2.27	21.8611
2.33	22.5556
2.4	23.1528
2.47	23.8611
2.53	24.5694
2.6	25.1667
2.67	25.875
2.73	26.5694
2.8	27.1806
2.87	27.8889
2.93	28.5833
3	29.1944
3.07	29.8889
3.13	30.5972
3.2	31.1944
3.27	31.9028
3.33	32.6111
3.4	33.2083
3.47	33.9167
3.53	34.6111
3.6	35.2222
3.67	35.9306
3.73	36.625
3.8	37.2222
3.87	37.9306
3.93	38.6389
4	39.2361
4.07	39.9444
4.13	40.6528
4.2	41.25
4.27	41.9583
4.33	42.6528
4.4	43.2639
4.47	43.9722
4.53	44.6667
4.6	45.2778
4.67	45.9722
4.73	46.6806
4.8	47.2778
4.87	47.9861
4.93	48.6806
5	49.2917
5.01	50
5.08	50.6944
5.14	51.3056
5.21	52
5.28	52.7083
5.34	53.3056
5.41	54.0139
5.48	54.7222
5.54	55.3194
5.61	56.0278
5.68	56.7222
5.74	57.3333
5.81	58.0417
5.88	58.7361
5.94	59.3333
6.01	60.0417
6.08	60.75
6.14	61.3611
6.21	62.0556
6.28	62.7639
6.34	63.3611
6.41	64.0694
6.48	64.7639
6.54	65.375
6.61	66.0694
6.68	66.7778
6.74	67.375
6.81	68.0833
6.88	68.7917
6.94	69.3889
7.01	70.0972
7.08	70.7917
7.14	71.4028
7.21	72.1111
7.28	72.8056
7.34	73.4028
7.41	74.1111
7.48	74.8194
7.54	75.4167
7.61	76.125
7.68	76.8333
7.74	77.4306
7.81	78.1389
7.88	78.8333
7.94	79.4444
8.01	80.1528
8.08	80.8472
8.14	81.4583
8.21	82.1528
8.28	82.8611
8.34	83.4583
8.41	84.1667
8.48	84.8611
8.54	85.4722
8.61	86.1806
8.68	86.875
8.74	87.4861
8.81	88.1806
8.88	88.8889
8.94	89.4861
9.01	90.1944
9.08	90.9028
9.14	91.5
9.21	92.2083
9.28	92.9028
9.34	93.5139
9.41	94.2222
9.48	94.9167
9.54	95.5139
9.61	96.2222
9.68	96.9306
9.74	97.5417
9.81	98.2361
9.88	98.9444
9.94	99.5417
10.01	100
10.08	100
10.14	100
10.21	100
10.28	100
10.34	100
10.41	100
10.48	100
10.54	100
10.61	100
10.68	100
10.74	100
10.81	100
10.88	100
10.94	100
11.01	100
11.02	100
11.09	100
11.15	100
11.22	100
11.29	100
11.35	100
11.42	100
11.49	100
11.55	100
11.62	100
11.69	100
11.75	100
11.82	100
11.89	100
11.95	100
12.02	100
12.09	100
12.15	100
12.22	100
12.29	100
12.35	100
12.42	100
12.49	100
12.55	100
12.62	100
12.69	100
12.75	100
12.82	100
12.89	100
12.95	100
13.02	100
13.09	100
13.15	100
13.22	100
13.29	100
13.35	100
13.42	100
13.49	100
13.55	100
13.62	100
13.69	100
13.75	100
13.82	100
13.89	100
13.95	100
14.02	100
14.09	100
14.15	100
14.22	100
14.29	100
14.35	100
14.42	100
14.49	100
14.55	100
14.62	100
14.69	100
14.75	100
14.82	100
14.89	100
14.95	100
15.02	100
15.09	100
15.15	99.4028
15.22	98.8056
15.29	98.0972
15.35	97.4028
15.42	96.7917
15.49	96.0972
15.55	95.3889
15.62	94.7917
15.69	94.0833
15.75	93.375
15.82	92.7778
15.89	92.0694
15.95	91.3611
16.02	90.7639
16.09	90.0556
16.15	89.3611
16.22	88.75
16.29	88.0417
16.35	87.3472
16.42	86.75
16.49	86.0417
16.55	85.3333
16.62	84.7361
16.69	84.0278
16.75	83.3333
16.82	82.7222
16.89	82.0139
16.95	81.3194
17.02	80.7083
17.09	80.0139
17.15	79.3056
17.22	78.7083
17.29	78
17.35	77.2917
17.42	76.6944
17.49	76
17.55	75.2917
17.62	74.6806
17.69	73.9861
17.75	73.2778
17.82	72.6806
17.89	71.9722
17.95	71.2639
18.02	70.6667
18.09	69.9583
18.15	69.25
18.22	68.6528
18.29	67.9444
18.35	67.25
18.42	66.6389
18.49	65.9444
18.55	65.2361
18.62	64.6389
18.69	63.9306
18.75	63.2222
18.82	62.625
18.89	61.9167
18.95	61.2222
19.02	60.6111
19.09	59.9167
19.15	59.2083
19.22	58.6111
19.29	57.9028
19.35	57.1944
19.42	56.5972
19.49	55.8889
19.55	55.1806
19.62	54.5833
19.69	53.875
19.75	53.1806
19.82	52.5694
19.89	51.8611
19.95	51.1667
20.02	50.5694
20.09	49.8611
20.15	49.1528
20.22	48.5556
20.29	47.8472
20.35	47.1528
20.42	46.5417
20.49	45.8333
20.55	45.1389
20.62	44.5278
20.69	43.8333
20.75	43.125
20.82	42.5278
20.89	41.8194
20.95	41.1111
21.02	40.5139
21.09	39.8056
21.15	39.1111
21.22	38.5
21.29	37.8056
21.35	37.0972
21.42	36.5
21.49	35.7917
21.55	35.0833
21.62	34.4861
21.69	33.7778
21.75	33.0694
21.82	32.4722
21.89	31.7639
21.95	31.0694
22.02	30.4583
22.09	29.7639
22.15	29.0556
22.22	28.4583
22.29	27.75
22.35	27.0417
22.42	26.4444
22.49	25.7361
22.55	25.0417
22.62	24.4306
22.69	23.7361
22.75	23.0278
22.82	22.4306
22.89	21.7222
22.95	21.0139
23.02	20.4167
23.09	19.7083
23.15	19
23.22	18.4028
23.29	17.6944
23.35	17
23.42	16.3889
23.49	15.6806
23.55	14.9861
23.62	14.3889
23.69	13.6806
23.75	12.9722
23.82	12.375
23.89	11.6667
23.95	10.9722
24.02	10.3611
24.03	9.6528
24.1	8.9583
24.16	8.3472
24.23	7.6528
24.3	6.9444
24.36	6.3472
24.43	5.6389
24.5	4.9306
24.56	4.3333
24.63	3.625
24.7	2.9306
24.76	2.3194
24.83	1.6111
24.9	0.9167
24.96	0.3194
25.03	0
25.1	0
25.16	0
25.23	0
25.3	0
25.36	0
25.43	0
25.5	0
25.56	0
25.63	0
25.7	0
25.76	0
25.83	0
25.9	0
25.96	0
26.03	0
26.1	0
26.16	0
26.23	0
26.3	0
26.36	0
26.43	0
26.5	0
26.56	0
26.63	0
26.7	0
26.76	0
26.83	0
26.9	0
26.96	0
27.03	0
27.1	0
27.16	0
27.23	0
27.3	0
27.36	0
27.43	0
27.5	0
27.56	0
27.63	0
27.7	0
27.76	0
27.83	0
27.9	0
27.96	0
28.03	0
28.1	0
28.16	0
28.23	0
28.3	0
28.36	0
28.43	0
28.5	0
28.56	0
28.63	0
28.7	0
28.76	0
28.83	0
28.9	0
28.96	0
29.03	0
29.1	0
29.16	0
29.23	0
29.3	0
29.36	0
29.43	0
29.5	0
29.56	0
29.63	0
29.7	0
29.76	0
29.83	0
29.9	0
29.96	0
30.03	0
30.1	0
30.16	0.5972
30.23	1.1944
30.3	1.9028
30.36	2.6111
30.43	3.2083
30.5	3.9167
30.56	4.6111
30.63	5.2222
30.7	5.9306
30.76	6.625
30.83	7.2222
30.9	7.9306
30.96	8.6389
31.03	9.2361
31.1	9.9444
31.16	10.6389
31.23	11.25
31.3	11.9583
31.36	12.6528
31.43	13.2639
31.5	13.9583
31.56	14.6667
31.63	15.2639
31.7	15.9722
31.76	16.6806
31.83	17.2778
31.9	17.9722
31.96	18.6806
32.03	19.2917
32.1	20
32.16	20.6944
32.23	21.2917
32.3	22
32.36	22.7083
32.43	23.3056
32.5	24.0139
32.56	24.7222
32.63	25.3194
32.7	26.0278
32.76	26.7222
32.83	27.3333
32.9	28.0278
32.96	28.7361
33.03	29.3333
33.1	30.0417
33.16	30.75
33.23	31.3472
33.3	32.0556
33.36	32.75
33.43	33.3611
33.5	34.0694
33.56	34.7639
33.63	35.3611
33.7	36.0694
33.76	36.7778
33.83	37.375
33.9	38.0833
33.96	38.7917
34.03	39.3889
34.1	40.0972
34.16	40.7917
34.23	41.4028
34.3	42.1111
34.36	42.8056
34.43	43.4028
34.5	44.1111
34.56	44.8194
34.63	45.4167
34.7	46.125
34.76	46.8194
34.83	47.4306
34.9	48.1389
34.96	48.8333
35.03	49.4444
35.04	50.1389
35.11	50.8472
35.17	51.4444
35.24	52.1528
35.31	52.8611
35.37	53.4583
35.44	54.1528
35.51	54.8611
35.57	55.4722
35.64	56.1806
35.71	56.875
35.77	57.4722
35.84	58.1806
35.91	58.8889
35.97	59.4861
36.04	60.1944
36.11	60.9028
36.17	61.5
36.24	62.2083
36.31	62.9028
36.37	63.5139
36.44	64.2083
36.51	64.9167
36.57	65.5139
36.64	66.2222
36.71	66.9306
36.77	67.5278
36.84	68.2361
36.91	68.9306
36.97	69.5417
37.04	70.25
37.11	70.9444
37.17	71.5417
37.24	72.25
37.31	72.9583
37.37	73.5556
37.44	74.2639
37.51	74.9722
37.57	75.5694
37.64	76.2778
37.71	76.9722
37.77	77.5833
37.84	78.2917
37.91	78.9861
37.97	79.5833
38.04	80.2917
38.11	81
38.17	81.5972
38.24	82.3056
38.31	83
38.37	83.6111
38.44	84.3194
38.51	85.0139
38.57	85.625
38.64	86.3194
38.71	87.0278
38.77	87.625
38.84	88.3333
38.91	89.0417
38.97	89.6389
39.04	90.3472
39.11	91.0417
39.17	91.6528
39.24	92.3611
39.31	93.0556
39.37	93.0556
39.44	93.0556
39.51	93.0556
39.57	93.0556
39.64	93.0556
39.71	93.0556
39.77	93.0556
39.84	93.0556
39.91	93.0556
39.97	93.0556
40.04	93.0556
40.11	93.0556
40.17	93.0556
40.24	93.0556
40.31	93.0556
40.37	93.0556
40.44	93.0556
40.51	93.0556
40.57	93.0556
40.64	93.0556
40.71	93.0556
40.77	93.0556
40.84	93.0556
40.91	93.0556
40.97	93.0556
41.04	93.0556
41.11	93.0556
41.17	93.0556
41.24	93.0556
41.31	93.0556
41.37	93.0556
41.44	93.0556
41.51	93.0556
41.57	93.0556
41.64	93.0556
41.71	93.0556
41.77	93.0556
41.84	93.0556
41.91	93.0556
41.97	93.0556
42.04	93.0556
42.11	93.0556
42.17	93.0556
42.24	93.0556
42.31	93.0556
42.37	93.0556
42.44	93.0556
42.51	93.0556
42.57	93.0556
42.64	93.0556
42.71	93.0556
42.77	93.0556
42.84	93.0556
42.91	93.0556
42.97	93.0556
43.04	93.0556
43.11	93.0556
43.17	93.0556
43.24	93.0556
43.31	93.0556
43.37	93.0556
43.44	93.0556
43.51	93.0556
43.57	93.0556
43.64	93.0556
43.71	93.0556
43.77	93.0556
43.84	93.0556
43.91	93.0556
43.97	93.0556
44.04	93.0556
44.11	93.0556
44.17	93.0556
44.24	93.0556
44.31	93.0556
44.37	93.0556
44.44	93.0556
44.51	93.0556
44.57	93.0556
44.64	93.0556
44.71	93.0556
44.77	93.0556
44.84	93.0556
44.91	90
44.97	90
45.04	90
45.11	90
45.17	89.4875
45.24	88.95
45.31	88.3125
45.37	87.675
45.44	87.1375
45.51	86.5
45.57	85.8625
45.64	85.325
45.71	84.6875
45.77	84.0625
45.84	83.5125
45.91	82.8875
45.97	82.25
46.04	81.7125
46.11	81.075
46.17	80.4375
46.24	79.9
46.31	79.2625
46.37	78.6375
46.44	78.0875
46.51	77.4625
46.57	76.825
46.64	76.2875
46.71	75.65
46.77	75.0125
46.84	74.475
46.91	73.8375
46.97	73.2
47.04	72.6625
47.11	72.0375
47.17	71.4
47.24	70.85
47.31	70.2125
47.37	69.5875
47.44	69.05
47.51	68.4125
47.57	67.775
47.64	67.2375
47.71	66.6
47.77	65.975
47.84	65.425
47.91	64.7875
47.97	64.1625
48.04	63.6125
48.11	62.9875
48.17	62.35
48.24	61.8125
48.31	61.175
48.37	60.5375
48.44	60
48.51	59.375
48.57	58.7375
48.64	58.1875
48.71	57.5625
48.77	56.925
48.84	56.3875
48.91	55.75
48.97	55.1125
49.04	54.575
49.11	53.9375
49.17	53.3
49.24	52.7625
49.31	52.125
49.37	51.5
49.44	50.95
49.51	50.3125
49.57	49.6875
49.64	49.15
49.71	48.5125
49.77	47.875
49.84	47.3375
49.91	46.7
49.97	46.075
50.04	45.525
50.11	44.9
50.17	44.2625
50.24	43.7125
50.31	43.0875
50.37	42.45
50.44	41.9125
50.51	41.275
50.57	40.6375
50.64	40.1
50.71	39.475
50.77	38.8375
50.84	38.2875
50.91	37.65
50.97	37.025
51.04	36.4875
51.11	35.85
51.17	35.2125
51.24	34.675
51.31	34.0375
51.37	33.4
51.44	32.8625
51.51	32.225
51.57	31.6
51.64	31.05
51.71	30.425
51.77	29.7875
51.84	29.25
51.91	28.6125
51.97	27.975
52.04	27.4375
52.11	26.8
52.17	26.175
52.24	25.625
52.31	24.9875
52.37	24.3625
52.44	23.825
52.51	23.1875
52.57	22.55
52.64	22.0125
52.71	21.375
52.77	20.7375
52.84	20.2
52.91	19.5625
52.97	18.9375
53.04	18.3875
53.05	17.75
53.12	17.125
53.18	16.5875
53.25	15.95
53.32	15.3125
53.38	14.775
53.45	14.1375
53.52	13.5125
53.58	12.9625
53.65	12.3375
53.72	11.7
53.78	11.15
53.85	10.525
53.92	9.8875
53.98	9.35
54.05	8.7125
54.12	8.075
54.18	7.5375
54.25	6.9125
54.32	6.275
54.38	5.725
54.45	5.0875
54.52	4.4625
54.58	3.925
54.65	3.2875
54.72	2.65
54.78	2.1125
54.85	1.475
54.92	0.8375
54.98	0.3
55.05	0
55.12	0
55.18	0
55.25	0
55.32	0
55.38	0
55.45	0
55.52	0
55.58	0
55.65	0
55.72	0
55.78	0
55.85	0
55.92	0
55.98	0
56.05	0
56.12	0
56.18	0
56.25	0
56.32	0
56.38	0
56.45	0
56.52	0
56.58	0
56.65	0
56.72	0
56.78	0
56.85	0
56.92	0
56.98	0
57.05	0
57.12	0
57.18	0
57.25	0
57.32	0
57.38	0
57.45	0
57.52	0
57.58	0
57.65	0
57.72	0
57.78	0
57.85	0
57.92	0
57.98	0
58.05	0
58.12	0
58.18	0
58.25	0
58.32	0
58.38	0
58.45	0
58.52	0
58.58	0
58.65	0
58.72	0
58.78	0
58.85	0
58.92	0
58.98	0
59.05	0
59.12	0
59.18	0
59.25	0
59.32	0
59.38	0
59.45	0
59.52	0
59.58	0
59.65	0
59.72	0
59.78	0
59.85	0
59.92	0
59.98	0
60.05	0
60.12	0
60.18	0.5375
60.25	1.0875
60.32	1.7125
60.38	2.35
60.45	2.8875
60.52	3.525
60.58	4.1625
60.65	4.7
60.72	5.3375
60.78	5.9625
60.85	6.5125
60.92	7.15
60.98	7.775
61.05	8.3125
61.12	8.95
61.18	9.5875
61.25	10.125
61.32	10.7625
61.38	11.4
61.45	11.9375
61.52	12.575
61.58	13.2
61.65	13.75
61.72	14.3875
61.78	15.0125
61.85	15.5625
61.92	16.1875
61.98	16.825
62.05	17.3625
62.12	18
62.18	18.625
62.25	19.175
62.32	19.8125
62.38	20.4375
62.45	20.9875
62.52	21.6125
62.58	22.25
62.65	22.7875
62.72	23.425
62.78	24.0625
62.85	24.6
62.92	25.2375
62.98	25.8625
63.05	26.4125
63.12	27.05
63.18	27.675
63.25	28.225
63.32	28.85
63.38	29.4875
63.45	30.0375
63.52	30.6625
63.58	31.3
63.65	31.8375
63.72	32.475
63.78	33.1
63.85	33.65
63.92	34.275
63.98	34.9125
64.05	35.45
64.12	36.0875
64.18	36.725
64.25	37.2625
64.32	37.9
64.38	38.525
64.45	39.075
64.52	39.7125
64.58	40.3375
64.65	40.875
64.72	41.5125
64.78	42.15
64.85	42.7
64.92	43.325
64.98	43.9625
65.05	44.5
65.12	45.1375
65.18	45.7625
65.25	46.3125
65.32	46.95
65.38	47.575
65.45	48.125
65.52	48.75
65.58	49.3875
65.65	49.925
65.72	50.5625
65.78	51.1875
65.85	51.7375
65.92	52.375
65.98	53
66.05	53.55
66.12	54.175
66.18	54.8125
66.25	55.35
66.32	55.9875
66.38	56.625
66.45	57.1625
66.52	57.8
66.58	58.425
66.65	58.975
66.72	59.6125
66.78	60.2375
66.85	60.7875
66.92	61.4125
66.98	62.05
67.05	62.6
67.12	63.225
67.18	63.8625
67.25	64.4
67.32	65.0375
67.38	65.6625
67.45	66.2125
67.52	66.8375
67.58	67.475
67.65	68.025
67.72	68.65
67.78	69.2875
67.85	69.825
67.92	70.4625
67.98	71.0875
68.05	71.6375
68.12	72.275
68.18	72.9
68.25	73.45
68.32	74.075
68.38	74.7125
68.45	75.2625
68.52	75.8875
68.58	76.525
68.65	77.0625
68.72	77.7
68.78	78.3375
68.85	78.875
68.92	79.5125
68.98	80.1375
69.05	80.6875
69.12	81.3125
69.18	81.95
69.25	82.4875
69.32	83.125
69.38	83.75
69.45	84.3
69.52	84.9375
69.58	85.5625
69.65	86.1125
69.72	86.7375
69.78	87.375
69.85	87.5
69.92	87.5
69.98	87.5
70.05	87.5
70.12	87.5
70.18	87.5
70.25	87.5
70.32	87.5
70.38	87.5
70.45	87.5
70.52	87.5
70.58	87.5
70.65	87.5
70.72	87.5
70.78	87.5
70.85	87.5
70.92	87.5
70.98	87.5
71.05	87.5
71.06	87.5
71.13	87.5
71.19	87.5
71.26	87.5
71.33	87.5
71.39	87.5
71.46	87.5
71.53	87.5
71.59	87.5
71.66	87.5
71.73	87.5
71.79	87.5
71.86	87.5
71.93	87.5
71.99	87.5
72.06	87.5
72.13	87.5
72.19	87.5
72.26	87.5
72.33	87.5
72.39	87.5
72.46	87.5
72.53	87.5
72.59	87.5
72.66	87.5
72.73	87.5
72.79	87.5
72.86	87.5
72.93	87.5
72.99	87.5
73.06	87.5
73.13	87.5
73.19	87.5
73.26	87.5
73.33	87.5
73.39	87.5
73.46	87.5
73.53	87.5
73.59	87.5
73.66	87.5
73.73	87.5
73.79	87.5
73.86	87.5
73.93	87.5
73.99	87.5
74.06	87.5
74.13	87.5
74.19	87.5
74.26	87.5
74.33	87.5
74.39	87.5
74.46	87.5
74.53	87.5
74.59	87.5
74.66	87.5
74.73	86.5556
74.79	85.1667
74.86	85.1667
74.93	83.7778
74.99	82.3889
75.06	81
75.13	81
75.19	80.505
75.26	80.01
75.33	79.4475
75.39	78.8738
75.46	78.39
75.53	77.8163
75.59	77.2425
75.66	76.7588
75.73	76.185
75.79	75.6225
75.86	75.1275
75.93	74.565
75.99	73.9913
76.06	73.4963
76.13	72.9338
76.19	72.3713
76.26	71.8763
76.33	71.3025
76.39	70.74
76.46	70.245
76.53	69.6825
76.59	69.1088
76.66	68.625
76.73	68.0513
76.79	67.4775
76.86	66.9938
76.93	66.42
76.99	65.8575
77.06	65.3625
77.13	64.7888
77.19	64.215
77.26	63.7313
77.33	63.1688
77.39	62.595
77.46	62.1
77.53	61.5375
77.59	60.9638
77.66	60.48
77.73	59.9063
77.79	59.3438
77.86	58.8488
77.93	58.275
77.99	57.7125
78.06	57.2175
78.13	56.655
78.19	56.0813
78.26	55.5975
78.33	55.0238
78.39	54.4613
78.46	53.9663
78.53	53.3925
78.59	52.83
78.66	52.335
78.73	51.7725
78.79	51.1988
78.86	50.7038
78.93	50.1413
78.99	49.5675
79.06	49.0838
79.13	48.51
79.19	47.9363
79.26	47.4525
79.33	46.8788
79.39	46.3163
79.46	45.8213
79.53	45.2588
79.59	44.685
79.66	44.19
79.73	43.6275
79.79	43.0538
79.86	42.57
79.93	41.9963
79.99	41.4338
80.06	40.9388
80.13	40.3763
80.19	39.8025
80.26	39.3075
80.33	38.745
80.39	38.1713
80.46	37.6875
80.53	37.1138
80.59	36.5513
80.66	36.0563
80.73	35.4825
80.79	34.9088
80.86	34.425
80.93	33.8625
80.99	33.2888
81.06	32.7938
81.13	32.2313
81.19	31.6575
81.26	31.1738
81.33	30.6
81.39	30.0375
81.46	29.5425
81.53	28.9688
81.59	28.4063
81.66	27.9113
81.73	27.3488
81.79	26.775
81.86	26.2913
81.93	25.7175
81.99	25.155
82.06	24.66
82.13	24.0863
82.19	23.5125
82.26	23.0288
82.33	22.4663
82.39	21.8925
82.46	21.3975
82.53	20.835
82.59	20.2613
82.66	19.7775
82.73	19.2038
82.79	18.63
82.86	18.1463
82.93	17.5725
82.99	17.01
83.06	16.515
83.07	15.9525
83.14	15.3788
83.2	14.8838
83.27	14.3213
83.34	13.7475
83.4	13.2638
83.47	12.69
83.54	12.1275
83.6	11.6325
83.67	11.07
83.74	10.4963
83.8	10.0013
83.87	9.4388
83.94	8.865
84	8.3813
84.07	7.8075
84.14	7.2338
84.2	6.75
84.27	6.1763
84.34	5.6025
84.4	5.1188
84.47	4.5563
84.54	3.9825
84.6	3.4875
84.67	2.925
84.74	2.3513
84.8	1.8675
84.87	1.2938
84.94	0.72
85	0.2363
85.07	0
85.14	0
85.2	0
85.27	0
85.34	0
85.4	0
85.47	0
85.54	0
85.6	0
85.67	0
85.74	0
85.8	0
85.87	0
85.94	0
86	0
86.07	0
86.14	0
86.2	0
86.27	0
86.34	0
86.4	0
86.47	0
86.54	0
86.6	0
86.67	0
86.74	0
86.8	0
86.87	0
86.94	0
87	0
87.07	0
87.14	0
87.2	0
87.27	0
87.34	0
87.4	0
87.47	0
87.54	0
87.6	0
87.67	0
87.74	0
87.8	0
87.87	0
87.94	0
88	0
88.07	0
88.14	0
88.2	0
88.27	0
88.34	0
88.4	0
88.47	0
88.54	0
88.6	0
88.67	0
88.74	0
88.8	0
88.87	0
88.94	0
89	0
89.07	0
89.14	0
89.2	0
89.27	0
89.34	0
89.4	0
89.47	0
89.54	0
89.6	0
89.67	0
89.74	0
89.8	0
89.87	0
89.94	0
90	0
90.07	0
90.14	0
90.2	0.495
90.27	0.99
90.34	1.5525
90.4	2.1263
90.47	2.61
90.54	3.1838
90.6	3.7575
90.67	4.2413
90.74	4.815
90.8	5.3775
90.87	5.8725
90.94	6.435
91	7.0088
91.07	7.5038
91.14	8.0663
91.2	8.64
91.27	9.1238
91.34	9.6975
91.4	10.2713
91.47	10.755
91.54	11.3288
91.6	11.8913
91.67	12.3863
91.74	12.96
91.8	13.5225
91.87	14.0175
91.94	14.58
92	15.1538
92.07	15.6375
92.14	16.2113
92.2	16.7738
92.27	17.2688
92.34	17.8313
92.4	18.405
92.47	18.9
92.54	19.4625
92.6	20.0363
92.67	20.52
92.74	21.0938
92.8	21.6675
92.87	22.1513
92.94	22.725
93	23.2988
93.07	23.7825
93.14	24.345
93.2	24.9188
93.27	25.4138
93.34	25.9763
93.4	26.55
93.47	27.0338
93.54	27.6075
93.6	28.1813
93.67	28.665
93.74	29.2388
93.8	29.8013
93.87	30.2963
93.94	30.8588
94	31.4325
94.07	31.9163
94.14	32.49
94.2	33.0638
94.27	33.5475
94.34	34.1213
94.4	34.695
94.47	35.1788
94.54	35.7413
94.6	36.315
94.67	36.81
94.74	37.3725
94.8	37.9463
94.87	38.43
94.94	39.0038
95	39.5775
95.07	40.0613
95.14	40.635
95.2	41.1975
95.27	41.6925
95.34	42.2663
95.4	42.8288
95.47	43.3238
95.54	43.8863
95.6	44.46
95.67	44.9438
95.74	45.5175
95.8	46.08
95.87	46.575
95.94	47.1375
96	47.7113
96.07	48.2063
96.14	48.7688
96.2	49.3425
96.27	49.8263
96.34	50.4
96.4	50.9738
96.47	51.4575
96.54	52.0313
96.6	52.605
96.67	53.0888
96.74	53.6625
96.8	54.225
96.87	54.72
96.94	55.2825
97	55.8563
97.07	56.34
97.14	56.9138
97.2	57.4875
97.27	57.9713
97.34	58.545
97.4	59.1075
97.47	59.6025
97.54	60.165
97.6	60.7388
97.67	61.2338
97.74	61.7963
97.8	62.37
97.87	62.8538
97.94	63.4275
98	64.0013
98.07	64.485
98.14	65.0475
98.2	65.6213
98.27	66.1163
98.34	66.6788
98.4	67.2525
98.47	67.7363
98.54	68.31
98.6	68.8838
98.67	69.3675
98.74	69.9413
98.8	70.515
98.87	70.9988
98.94	71.5725
99	72.135
99.07	72.63
99.14	73.1925
99.2	73.7663
99.27	74.25
99.34	74.8238
99.4	75.3863
99.47	75.8813
99.54	76.455
99.6	77.0175
99.67	77.5125
99.74	78.075
99.8	78.6488
99.87	79.1325
99.94	79.7063
100	80.28
100.07	80.2778
100.14	80.2778
100.2	80.2778
100.27	80.2778
100.34	80.2778
100.4	80.2778
100.47	80.2778
100.54	80.2778
100.6	80.2778
100.67	80.2778
100.74	80.2778
100.8	80.2778
100.87	80.2778
100.94	80.2778
101	80.2778
101.07	80.2778
101.08	80.2778
101.15	80.2778
101.21	80.2778
101.28	80.2778
101.35	80.2778
101.41	80.2778
101.48	80.2778
101.55	80.2778
101.61	80.2778
101.68	80.2778
101.75	80.2778
101.81	80.2778
101.88	80.2778
101.95	80.2778
102.01	80.2778
102.08	80.2778
102.15	80.2778
102.21	80.2778
102.28	80.2778
102.35	80.2778
102.41	80.2778
102.48	80.2778
102.55	80.2778
102.61	80.2778
102.68	80.2778
102.75	80.2778
102.81	80.2778
102.88	80.2778
102.95	80.2778
103.01	80.2778
103.08	80.2778
103.15	80.2778
103.21	80.2778
103.28	80.2778
103.35	80.2778
103.41	80.2778
103.48	80.2778
103.55	80.2778
103.61	80.2778
103.68	80.2778
103.75	80.2778
103.81	80.2778
103.88	80.2778
103.95	80.2778
104.01	80.2778
104.08	80.2778
104.15	80.2778
104.21	80.2778
104.28	80.2778
104.35	80.2778
104.41	80.2778
104.48	80.2778
104.55	80.2778
104.61	80.2778
104.68	78.4556
104.75	77.6111
104.81	76.2222
104.88	73.4444
104.95	73.3056
105.01	73.1778
105.08	73.3333
105.15	72.9
105.21	72.4545
105.28	72.009
105.35	71.4926
105.41	70.9864
105.48	70.5409
105.55	70.0346
105.61	69.5183
105.68	69.0829
105.75	68.5665
105.81	68.0603
105.88	67.6148
105.95	67.0984
106.01	66.582
106.08	66.1466
106.15	65.6404
106.21	65.124
106.28	64.6785
106.35	64.1723
106.41	63.6559
106.48	63.2205
106.55	62.7041
106.61	62.1878
106.68	61.7524
106.75	61.236
106.81	60.7298
106.88	60.2843
106.95	59.778
107.01	59.2616
107.08	58.8161
107.15	58.3099
107.21	57.7935
107.28	57.3581
107.35	56.8418
107.41	56.3355
107.48	55.89
107.55	55.3838
107.61	54.8674
107.68	54.4219
107.75	53.9156
107.81	53.3993
107.88	52.9639
107.95	52.4475
108.01	51.9311
108.08	51.4958
108.09	50.9794
108.16	50.463
108.22	50.0276
108.29	49.5214
108.36	49.005
108.42	48.5595
108.49	48.0533
108.56	47.5369
108.62	47.1015
108.69	46.5851
108.76	46.0789
108.82	45.6334
108.89	45.117
108.96	44.6108
109.02	44.1653
109.09	43.659
109.16	43.1426
109.22	42.7073
109.29	42.1909
109.36	41.6846
109.42	41.2391
109.49	40.7228
109.56	40.2064
109.62	39.771
109.69	39.2648
109.76	38.7484
109.82	38.3029
109.89	37.7966
109.96	37.2803
110.02	36.8449
110.09	36.3285
110.16	35.8121
110.22	35.3768
110.29	34.8604
110.36	34.3541
110.42	33.9086
110.49	33.4024
110.56	32.886
110.62	32.4405
110.69	31.9343
110.76	31.4179
110.82	30.9825
110.89	30.4661
110.96	29.9599
111.02	29.5144
111.09	29.0081
111.16	28.4918
111.22	28.0463
111.29	27.54
111.36	27.0236
111.42	26.5883
111.49	26.0719
111.56	25.5555
111.62	25.1201
111.69	24.6038
111.76	24.0874
111.82	23.652
111.89	23.1458
111.96	22.6294
112.02	22.1839
112.09	21.6776
112.16	21.1613
112.22	20.7259
112.29	20.2095
112.36	19.6931
112.42	19.2578
112.49	18.7414
112.56	18.2351
112.62	17.7896
112.69	17.2834
112.76	16.767
112.82	16.3316
112.89	15.8153
112.96	15.309
113.02	14.8635
113.09	14.3471
113.16	13.8308
113.22	13.3954
113.29	12.8891
113.36	12.3728
113.42	11.9273
113.49	11.421
113.56	10.9046
113.62	10.4693
113.69	9.9529
113.76	9.4365
113.82	9.0011
113.89	8.4848
113.96	7.9785
114.02	7.533
114.09	7.0268
114.16	6.5104
114.22	6.0649
114.29	5.5586
114.36	5.0423
114.42	4.6069
114.49	4.0905
114.56	3.5843
114.62	3.1388
114.69	2.6325
114.76	2.1161
114.82	1.6706
114.89	1.1644
114.96	0.648
115.02	0.2126
115.09	0
115.16	0
115.22	0
115.29	0
115.36	0
115.42	0
115.49	0
115.56	0
115.62	0
115.69	0
115.76	0
115.82	0
115.89	0
115.96	0
116.02	0
116.09	0
116.16	0
116.22	0
116.29	0
116.36	0
116.42	0
116.49	0
116.56	0
116.62	0
116.69	0
116.76	0
116.82	0
116.89	0
116.96	0
117.02	0
117.09	0
117.16	0
117.22	0
117.29	0
117.36	0
117.42	0
117.49	0
117.56	0
117.62	0
117.69	0
117.76	0
117.82	0
117.89	0
117.96	0
118.02	0
118.09	0
118.16	0
118.22	0
118.29	0
118.36	0
118.42	0
118.49	0
118.56	0
118.62	0
118.69	0
118.76	0
118.82	0
118.89	0
118.96	0
119.02	0
119.09	0
119.16	0
119.22	0
119.29	0
119.36	0
119.42	0
119.49	0
119.56	0
119.62	0
119.69	0
119.76	0
119.82	0
119.89	0
119.96	0
120.02	0
120.09	0
120.16	0
120.22	0.4556
120.29	0.891
120.36	1.4074
120.42	1.9136
120.49	2.3591
120.56	2.8654
120.62	3.3818
120.69	3.8273
120.76	4.3335
120.82	4.8499
120.89	5.2853
120.96	5.8016
121.02	6.318
121.09	6.7534
121.16	7.2698
121.22	7.776
121.29	8.2215
121.36	8.7278
121.42	9.2441
121.49	9.6795
121.56	10.1959
121.62	10.7123
121.69	11.1476
121.76	11.664
121.82	12.1703
121.89	12.6158
121.96	13.122
122.02	13.6384
122.09	14.0738
122.16	14.5901
122.22	15.1065
122.29	15.5419
122.36	16.0583
122.42	16.5746
122.49	17.01
122.56	17.5264
122.62	18.0326
122.69	18.4781
122.76	18.9844
122.82	19.5008
122.89	19.9463
122.96	20.4525
123.02	20.9689
123.09	21.4043
123.16	21.9206
123.22	22.4269
123.29	22.8724
123.36	23.3786
123.42	23.895
123.49	24.3405
123.56	24.8468
123.62	25.3631
123.69	25.7985
123.76	26.3149
123.82	26.8313
123.89	27.2666
123.96	27.783
124.02	28.2893
124.09	28.7348
124.16	29.241
124.22	29.7574
124.29	30.2029
124.36	30.7091
124.42	31.2255
124.49	31.6609
124.56	32.1773
124.62	32.6936
124.69	33.129
124.76	33.6454
124.82	34.1516
124.89	34.5971
124.96	35.1034
125.02	35.6198
125.09	36.0653
125.16	36.5715
125.22	37.0879
125.29	37.5233
125.36	38.0396
125.42	38.5459
125.49	38.9914
125.56	39.4976
125.62	40.014
125.69	40.4494
125.76	40.9658
125.82	41.4821
125.89	41.9175
125.96	42.4339
126.02	42.9503
126.09	43.3856
126.16	43.902
126.22	44.4184
126.29	44.8538
126.36	45.36
126.42	45.8764
126.49	46.3219
126.56	46.8281
126.62	47.3445
126.69	47.7799
126.76	48.2963
126.82	48.8025
126.89	49.248
126.96	49.7644
127.02	50.2706
127.09	50.7161
127.16	51.2224
127.22	51.7388
127.29	52.1741
127.36	52.6905
127.42	53.2069
127.49	53.6423
127.56	54.1586
127.62	54.6649
127.69	55.1104
127.76	55.6166
127.82	56.133
127.89	56.5785
127.96	57.0848
128.02	57.6011
128.09	58.0365
128.16	58.5529
128.22	59.0693
128.29	59.5046
128.36	60.021
128.42	60.5273
128.49	60.9728
128.56	61.479
128.62	61.9954
128.69	62.4409
128.76	62.9471
128.82	63.4635
128.89	63.8989
128.96	64.4153
129.02	64.9215
129.09	65.367
129.16	65.8733
129.22	66.3896
129.29	66.8351
129.36	67.3414
129.42	67.8578
129.49	68.2931
129.56	68.8095
129.62	69.3259
129.69	69.7613
129.76	70.2776
129.82	70.794
129.89	71.2294
129.96	71.7356
130.02	72.252
130.09	72.6975
130.16	72.6944
130.22	72.6975
130.29	72.6944
130.36	72.6975
130.42	72.6944
130.49	72.6975
130.56	72.6944
130.62	72.6975
130.69	72.6944
130.76	72.6975
130.82	72.6944
130.89	72.6975
130.96	72.6944
131.02	72.6975
131.09	72.6944
131.1	72.6975
131.17	72.6944
131.23	72.6975
131.3	72.6944
131.37	72.6975
131.43	72.6944
131.5	72.6975
131.57	72.6944
131.63	72.6975
131.7	72.6944
131.77	72.6975
131.83	72.6944
131.9	72.6975
131.97	72.6944
132.03	72.6975
132.1	72.6944
132.17	72.6975
132.23	72.6944
132.3	72.6975
132.37	72.6944
132.43	72.6975
132.5	72.6944
132.57	72.6975
132.63	72.6944
[truncated: 2,519 more rows]

## Sheet: Figure 2f
Time (s)	% Change in Length
0	0.8758
0.07	2.0915
0.13	3.5033
0.2	4.915
0.27	6.1307
0.33	7.5425
0.4	8.9543
0.47	10.1699
0.53	11.5817
0.6	12.9935
0.67	14.2092
0.73	15.634
0.8	17.0327
0.87	18.2484
0.93	19.6601
1	21.085
1.07	22.2876
1.13	23.6994
1.2	25.1242
1.27	26.3268
1.33	27.7516
1.4	29.1634
1.47	30.366
1.53	31.7909
1.6	33.2026
1.67	34.4052
1.73	35.8301
1.8	37.2418
1.87	38.4575
1.93	39.8562
2	41.2811
2.07	42.4967
2.13	43.9085
2.2	45.3203
2.27	46.536
2.33	47.9477
2.4	49.3595
2.47	50.5752
2.53	51.9869
2.6	53.3987
2.67	54.6144
2.73	56.0261
2.8	57.4379
2.87	58.6536
2.93	60.0654
3	61.4771
3.07	62.6928
3.13	64.1046
3.2	65.5163
3.27	66.732
3.33	68.1438
3.4	69.5556
3.47	70.7712
3.53	72.183
3.6	73.5948
3.67	74.8105
3.73	76.2222
3.8	77.6471
3.87	78.8497
3.93	80.2614
4	81.6863
4.07	82.8889
4.13	84.3007
4.2	85.7124
4.27	86.9281
4.33	88.3529
4.4	89.7647
4.47	90.9673
4.53	92.3922
4.6	93.8039
4.67	95.0196
4.73	96.4183
4.8	97.8431
4.87	99.0588
4.93	100
5	100
5.01	100
5.08	100
5.14	100
5.21	100
5.28	100
5.34	100
5.41	100
5.48	100
5.54	100
5.61	100
5.68	100
5.74	100
5.81	100
5.88	100
5.94	100
6.01	98.915
6.08	97.6994
6.14	96.2876
6.21	94.8758
6.28	93.6601
6.34	92.2484
6.41	90.8366
6.48	89.6209
6.54	88.2092
6.61	86.7974
6.68	85.5817
6.74	84.1699
6.81	82.7582
6.88	81.5425
6.94	80.1307
7.01	78.7059
7.08	77.5033
7.14	76.0915
7.21	74.6797
7.28	73.4641
7.34	72.0523
7.41	70.6405
7.48	69.4248
7.54	68.0131
7.61	66.5882
7.68	65.3856
7.74	63.9739
7.81	62.549
7.88	61.3464
7.94	59.9346
8.01	58.5098
8.08	57.3072
8.14	55.8824
8.21	54.4706
8.28	53.2549
8.34	51.8431
8.41	50.4314
8.48	49.2288
8.54	47.8039
8.61	46.3922
8.68	45.1765
8.74	43.7647
8.81	42.3529
8.88	41.1373
8.94	39.7255
9.01	38.3137
9.08	37.098
9.14	35.6863
9.21	34.2745
9.28	33.0588
9.34	31.6471
9.41	30.2353
9.48	29.0196
9.54	27.6078
9.61	26.1961
9.68	24.9804
9.74	23.5686
9.81	22.1569
9.88	20.9412
9.94	19.5294
10.01	18.1177
10.08	16.902
10.14	15.4902
10.21	14.0784
10.28	12.8628
10.34	11.451
10.41	10.0392
10.48	8.8235
10.54	7.4118
10.61	5.9869
10.68	4.7843
10.74	3.3726
10.81	1.9477
10.88	0.7451
10.94	0
11.01	0
11.02	0
11.09	0
11.15	0
11.22	0
11.29	0
11.35	0
11.42	0
11.49	0
11.55	0
11.62	0
11.69	0
11.75	0
11.82	0
11.89	0
11.95	0
12.02	1.2157
12.09	2.4314
12.15	3.8431
12.22	5.2549
12.29	6.4706
12.35	7.8824
12.42	9.2941
12.49	10.5098
12.55	11.9216
12.62	13.3333
12.69	14.549
12.75	15.9608
12.82	17.3726
12.89	18.5882
12.95	20
13.02	21.4248
13.09	22.6275
13.15	24.0392
13.22	25.4641
13.29	26.6667
13.35	28.0784
13.42	29.4902
13.49	30.719
13.55	32.1177
13.62	33.5425
13.69	34.7451
13.75	36.1699
13.82	37.5817
13.89	38.7843
13.95	40.2092
14.02	41.6209
14.09	42.8366
14.15	44.2353
14.22	45.6601
14.29	46.8758
14.35	48.2876
14.42	49.6994
14.49	50.915
14.55	52.3268
14.62	53.7386
14.69	54.9412
14.75	56.366
14.82	57.7778
14.89	58.9935
14.95	60.4052
15.02	61.817
15.09	63.0327
15.15	64.4444
15.22	65.8562
15.29	67.0719
15.35	68.4837
15.42	69.8954
15.49	71.1111
15.55	72.5229
15.62	73.9346
15.69	75.1503
15.75	76.5621
15.82	77.9739
15.89	79.1895
15.95	80.6013
16.02	82.0261
16.09	83.2288
16.15	84.6405
16.22	86.0523
16.29	87.2811
16.35	88.6797
16.42	90.0915
16.49	91.3072
16.55	92.732
16.62	94.1438
16.69	94.4314
16.75	94.3791
16.82	94.3791
16.89	94.4163
16.95	95
17.02	95
17.09	95
17.15	95
17.22	95
17.29	95
17.35	95
17.42	95
17.49	95
17.55	95
17.62	95
17.69	95
17.75	95
17.82	95
17.89	95
17.95	95
18.02	93.9196
18.09	92.7647
18.15	91.4235
18.22	90.0824
18.29	88.9275
18.35	87.5863
18.42	86.2451
18.49	85.0902
18.55	83.749
18.62	82.4078
18.69	81.2529
18.75	79.9118
18.82	78.5706
18.89	77.4157
18.95	76.0745
19.02	74.7333
19.09	73.5784
19.15	72.2373
19.22	70.8961
19.29	69.7412
19.35	68.4
19.42	67.0588
19.49	65.9039
19.55	64.5628
19.62	63.2216
19.69	62.0667
19.75	60.7255
19.82	59.3719
19.89	58.2294
19.95	56.8882
20.02	55.5346
20.09	54.3922
20.15	53.0386
20.22	51.7098
20.29	50.5549
20.35	49.2137
20.42	47.8601
20.49	46.7177
20.55	45.3641
20.62	44.0229
20.69	42.868
20.75	41.5392
20.82	40.1856
20.89	39.0431
20.95	37.6895
21.02	36.3484
21.09	35.1935
21.15	33.8523
21.22	32.5111
21.29	31.3562
21.35	30.015
21.42	28.6739
21.49	27.519
21.55	26.1778
21.62	24.8366
21.69	23.6817
21.75	22.3405
21.82	20.9994
21.89	19.8444
21.95	18.5033
22.02	17.1621
22.09	16.0072
22.15	14.666
22.22	13.3248
22.29	12.1699
22.35	10.8288
22.42	9.4876
22.49	8.3327
22.55	6.9915
22.62	5.6503
22.69	4.4954
22.75	3.1543
22.82	1.8007
22.89	0.6582
22.95	0
23.02	0
23.09	0
23.15	0
23.22	0
23.29	0
23.35	0
23.42	0
23.49	0
23.55	0
23.62	0
23.69	0
23.75	0
23.82	0
23.89	0
23.95	0
24.02	0.9811
24.09	2.136
24.15	3.4771
24.22	4.8183
24.29	5.9732
24.35	7.3144
24.42	8.668
24.49	9.8105
24.55	11.1516
24.62	12.4928
24.69	13.6601
24.75	14.9889
24.82	16.3425
24.89	17.485
24.95	18.8386
25.02	20.1797
25.09	21.3222
25.15	22.6758
25.22	24.017
25.29	25.1595
25.35	26.5007
25.42	27.8543
25.49	29.0092
25.55	30.3503
25.62	31.6915
25.69	32.8464
25.75	34.1876
25.82	35.5288
25.89	36.6712
25.95	38.0248
26.02	39.366
26.09	40.5209
26.15	41.8621
26.22	43.2033
26.29	44.3582
26.35	45.6994
26.42	47.0405
26.49	48.1954
26.55	49.5366
26.62	50.8778
26.69	52.0327
26.75	53.3739
26.82	54.715
26.89	55.8699
26.95	57.2111
27.02	58.5523
27.09	59.7072
27.15	61.0484
27.22	62.402
27.29	63.5444
27.35	64.8856
27.42	66.2268
27.49	67.3817
27.55	68.7229
27.62	70.0641
27.69	71.219
27.75	72.5726
27.82	73.9137
27.89	75.0562
27.95	76.3974
28.02	77.751
28.09	78.8935
28.15	80.2346
28.22	81.5882
28.29	82.7431
28.35	84.0843
28.42	85.4255
28.49	86.5804
28.55	87.9216
28.62	88.0863
28.69	88.1255
28.75	88.3601
28.82	88.445
28.89	89.5422
28.95	90.25
29.02	90.25
29.03	90.25
29.1	90.25
29.16	90.25
29.23	90.25
29.3	90.25
29.36	90.25
29.43	90.25
29.5	90.25
29.56	90.25
29.63	90.25
29.7	90.25
29.76	90.25
29.83	90.25
29.9	90.25
29.96	90.25
30.03	89.1882
30.1	88.0911
30.16	86.8052
30.23	85.5311
30.3	84.4457
30.36	83.1598
30.43	81.8857
30.5	80.7885
30.56	79.5262
30.63	78.2403
30.7	77.1431
30.76	75.869
30.83	74.5949
30.9	73.4977
30.96	72.2236
31.03	70.9495
31.1	69.8523
31.16	68.5782
31.23	67.3041
31.3	66.2069
31.36	64.9328
31.43	63.6587
31.5	62.5615
31.56	61.2874
31.63	60.0133
31.7	58.9161
31.76	57.642
31.83	56.3679
31.9	55.2708
31.96	53.9966
32.03	52.7225
32.1	51.6254
32.16	50.3512
32.23	49.0771
32.3	47.98
32.36	46.7059
32.43	45.4199
32.5	44.3346
32.56	43.0605
32.63	41.7863
32.7	40.6892
32.76	39.4151
32.83	38.141
32.9	37.0438
32.96	35.7579
33.03	34.4838
33.1	33.3984
33.16	32.1125
33.23	30.8384
33.3	29.753
33.36	28.4789
33.43	27.193
33.5	26.1076
33.56	24.8217
33.63	23.5476
33.7	22.4504
33.76	21.1763
33.83	19.9022
33.9	18.8168
33.96	17.5309
34.03	16.2568
34.1	15.1596
34.16	13.8855
34.23	12.6114
34.3	11.5143
34.36	10.2401
34.43	8.966
34.5	7.8689
34.56	6.5947
34.63	5.3206
34.7	4.2235
34.76	2.9494
34.83	1.6752
34.9	0.5781
34.96	0
35.03	0
35.1	0
35.16	0
35.23	0
35.3	0
35.36	0
35.43	0
35.5	0
35.56	0
35.63	0
35.7	0
35.76	0
35.83	0
35.9	0
35.96	0
36.03	0
36.1	0.991
36.16	2.0881
36.23	3.3623
36.3	4.6364
36.36	5.7335
36.43	7.0077
36.5	8.2818
36.56	9.3789
36.63	10.653
36.7	11.9272
36.76	13.0243
36.83	14.2984
36.9	15.5844
36.96	16.6697
37.03	17.9438
37.1	19.2179
37.16	20.3151
37.23	21.5892
37.3	22.8633
37.36	23.9605
37.43	25.2464
37.5	26.5205
37.56	27.6059
37.63	28.8918
37.7	30.1659
37.76	31.2513
37.83	32.5254
37.9	33.8113
37.96	34.9085
38.03	36.1826
38.1	37.4567
38.16	38.5539
38.23	39.828
38.3	41.1021
38.36	42.1875
38.43	43.4734
38.5	44.7475
38.56	45.8446
38.63	47.1188
38.7	48.3929
38.76	49.49
38.83	50.7642
38.9	52.0383
38.96	53.1354
39.03	54.4095
39.1	55.6837
39.16	56.7808
39.23	58.0549
39.3	59.3291
39.36	60.4262
39.43	61.7003
39.5	62.9744
39.56	64.0716
39.63	65.3457
39.7	66.6316
39.76	67.717
39.83	68.9911
39.9	70.2652
39.96	71.3624
40.03	72.6365
40.1	73.9106
40.16	75.0078
40.23	76.2937
40.3	77.5678
40.36	78.6532
40.43	79.9391
40.5	81.2132
40.56	82.2986
40.63	83.5727
40.7	84.8586
40.76	85.0289
40.83	85.1384
40.9	85.236
40.96	85.4181
41.03	85.7375
41.04	85.7375
41.11	85.7375
41.17	85.7375
41.24	85.7375
41.31	85.7375
41.37	85.7375
41.44	85.7375
41.51	85.7375
41.57	85.7375
41.64	85.7375
41.71	85.7375
41.77	85.7375
41.84	85.7375
41.91	85.7375
41.97	85.7375
42.04	85.7375
42.11	84.7064
42.17	83.6641
42.24	82.4537
42.31	81.2321
42.37	80.201
42.44	78.9906
42.51	77.7802
42.57	76.7379
42.64	75.5275
42.71	74.3058
42.77	73.2747
42.84	72.0531
42.91	70.8427
42.97	69.8116
43.04	68.59
43.11	67.3796
43.17	66.3373
43.24	65.1269
43.31	63.9165
43.37	62.8742
43.44	61.6638
43.51	60.4533
43.57	59.411
43.64	58.2006
43.71	56.9902
43.77	55.9479
43.84	54.7375
43.91	53.5271
43.97	52.4848
44.04	51.2744
44.11	50.064
44.17	49.0217
44.24	47.8113
44.31	46.6009
44.37	45.5586
44.44	44.3481
44.51	43.1377
44.57	42.0954
44.64	40.885
44.71	39.6746
44.77	38.6323
44.84	37.4219
44.91	36.2115
44.97	35.1692
45.04	33.9588
45.11	32.7372
45.17	31.7061
45.24	30.4957
45.31	29.2852
45.37	28.2429
45.44	27.0325
45.51	25.8109
45.57	24.7798
45.64	23.5582
45.71	22.3478
45.77	21.3167
45.84	20.1063
45.91	18.8847
45.97	17.8536
46.04	16.632
46.11	15.4215
46.17	14.3905
46.24	13.1688
46.31	11.9584
46.37	10.9161
46.44	9.7057
46.51	8.4953
46.57	7.4642
46.64	6.2426
46.71	5.0322
46.77	3.9899
46.84	2.7795
46.91	1.5691
46.97	0.5268
47.04	0
47.11	0
47.17	0
47.24	0
47.31	0
47.37	0
47.44	0
47.51	0
47.57	0
47.64	0
47.71	0
47.77	0
47.84	0
47.91	0
47.97	0
48.04	0
48.11	0.9414
48.17	1.9837
48.24	3.1941
48.31	4.4046
48.37	5.4469
48.44	6.6573
48.51	7.8677
48.57	8.91
48.64	10.1204
48.71	11.3308
48.77	12.3731
48.84	13.5835
48.91	14.7939
48.97	15.8362
49.04	17.0466
49.11	18.257
49.17	19.2993
49.24	20.5098
49.31	21.7202
49.37	22.7625
49.44	23.9729
49.51	25.1833
49.57	26.2256
49.64	27.436
49.71	28.6464
49.77	29.6887
49.84	30.8991
49.91	32.1207
49.97	33.1518
50.04	34.3623
50.11	35.5839
50.17	36.615
50.24	37.8254
50.31	39.0358
50.37	40.0781
50.44	41.2997
50.51	42.5101
50.57	43.5412
50.64	44.7628
50.71	45.9732
50.77	47.0043
50.84	48.2147
50.91	49.4364
50.97	50.4787
51.04	51.6891
51.11	52.8995
51.17	53.9418
51.24	55.1522
51.31	56.3626
51.37	57.4049
51.44	58.6153
51.51	59.8257
51.57	60.868
51.64	62.0784
51.71	63.2888
51.77	64.3311
51.84	65.5416
51.91	66.752
51.97	67.7943
52.04	69.0047
52.11	70.2151
52.17	71.2574
52.24	72.4678
52.31	73.6782
52.37	74.7205
52.44	75.9309
52.51	77.1413
52.57	78.1836
52.64	79.3941
52.71	80.0928
52.77	80.3396
52.84	80.5042
52.91	80.6801
52.97	80.8544
53.04	81.4506
53.11	81.4506
53.17	81.4506
53.24	81.4506
53.31	81.4506
53.37	81.4506
53.44	81.4506
53.51	81.4506
53.57	81.4506
53.64	81.4506
53.71	81.4506
53.77	81.4506
53.84	81.4506
53.91	81.4506
53.97	81.4506
54.04	81.4506
54.11	80.5776
54.17	79.5874
54.24	78.4375
54.31	77.277
54.37	76.2974
54.44	75.1475
54.51	73.987
54.57	73.0074
54.64	71.8469
54.71	70.697
54.77	69.7068
54.84	68.5569
54.91	67.4071
54.97	66.4275
55.04	65.267
55.11	64.1171
55.17	63.1269
55.24	61.977
55.31	60.8271
55.37	59.8369
55.44	58.687
55.51	57.5372
55.57	56.547
55.64	55.3971
55.71	54.2472
55.77	53.257
55.84	52.1071
55.91	50.9572
55.97	49.967
56.04	48.8171
56.11	47.6673
56.17	46.6771
56.24	45.5272
56.31	44.3773
56.37	43.3871
56.44	42.2372
56.51	41.0873
56.57	40.0971
56.64	38.9472
56.71	37.7974
56.77	36.8072
56.84	35.6573
56.91	34.5074
56.97	33.5172
57.04	32.3673
57.11	31.2068
57.17	30.2272
57.24	29.0773
57.31	27.9168
57.37	26.9373
57.44	25.7767
57.51	24.6268
57.57	23.6473
57.64	22.4868
57.71	21.3369
57.77	20.3573
57.84	19.1968
57.91	18.0469
57.97	17.0567
58.04	15.9068
58.11	14.7569
58.17	13.7668
58.24	12.6169
58.31	11.467
58.37	10.4768
58.44	9.3269
58.51	8.177
58.57	7.1868
58.64	6.0369
58.71	4.887
58.77	3.8969
58.84	2.747
58.91	1.5971
58.97	0.6069
59.04	0
59.05	0
59.12	0
59.18	0
59.25	0
59.32	0
59.38	0
59.45	0
59.52	0
59.58	0
59.65	0
59.72	0
59.78	0
59.85	0
59.92	0
59.98	0
60.05	0
60.12	0.9689
60.18	1.9591
60.25	3.109
60.32	4.2589
60.38	5.249
60.45	6.3989
60.52	7.5488
60.58	8.539
60.65	9.6889
60.72	10.8388
60.78	11.829
60.85	12.9789
60.92	14.1394
60.98	15.1189
61.05	16.2795
61.12	17.4187
61.18	18.4089
61.25	19.5588
61.32	20.7193
61.38	21.6989
61.45	22.8594
61.52	24.0093
61.58	24.9888
61.65	26.1387
61.72	27.2993
61.78	28.2788
61.85	29.4393
61.92	30.5892
61.98	31.5794
62.05	32.7293
62.12	33.8792
62.18	34.8694
62.25	36.0193
62.32	37.1692
62.38	38.1594
62.45	39.3092
62.52	40.4591
62.58	41.4493
62.65	42.5992
62.72	43.7491
62.78	44.7393
62.85	45.8892
62.92	47.0391
62.98	48.0293
63.05	49.1791
63.12	50.329
63.18	51.3192
63.25	52.4691
63.32	53.619
63.38	54.6092
63.45	55.7591
63.52	56.909
63.58	57.8992
63.65	59.049
63.72	60.2096
63.78	61.1891
63.85	62.339
63.92	63.4889
63.98	64.4791
64.05	65.629
64.12	66.7895
64.18	67.7691
64.25	68.9296
64.32	70.0688
64.38	71.059
64.45	72.2089
64.52	73.3695
64.58	74.349
64.65	75.5095
64.72	76.6594
64.78	77.639
64.85	78.7995
64.92	79.9494
64.98	80.9396
65.05	81.4506
65.12	81.4506
65.18	81.4506
65.25	81.4506
65.32	81.4506
65.38	81.4506
65.45	81.4506
65.52	81.4506
65.58	81.4506
65.65	81.4506
65.72	81.4506
65.78	81.4506
65.85	81.4506
65.92	81.4506
65.98	81.4506
66.05	81.4506
66.12	80.5243
66.18	79.5448
66.25	78.3949
66.32	77.2344
66.38	76.2548
66.45	75.0943
66.52	73.9444
66.58	72.9542
66.65	71.8043
66.72	70.6544
66.78	69.6749
66.85	68.5144
66.92	67.3645
66.98	66.3743
67.05	65.2244
67.12	64.0745
67.18	63.0843
67.25	61.9344
67.32	60.7845
67.38	59.7943
67.45	58.6445
67.52	57.4946
67.58	56.5044
67.65	55.3545
67.72	54.2046
67.78	53.2144
67.85	52.0645
67.92	50.9146
67.98	49.9244
68.05	48.7746
68.12	47.6247
68.18	46.6345
68.25	45.4846
68.32	44.3347
68.38	43.3445
68.45	42.1946
68.52	41.0447
68.58	40.0545
68.65	38.9047
68.72	37.7441
68.78	36.7646
68.85	35.6147
68.92	34.4648
68.98	33.4746
69.05	32.3247
69.12	31.1642
69.18	30.1846
69.25	29.0241
69.32	27.8849
69.38	26.884
69.45	25.7448
69.52	24.5843
69.58	23.6047
69.65	22.4442
69.72	21.2943
69.78	20.3041
69.85	19.1542
69.92	18.0043
69.98	17.0141
70.05	15.8642
70.12	14.7144
70.18	13.7242
70.25	12.5743
70.32	11.4244
70.38	10.4342
70.45	9.2843
70.52	8.1344
70.58	7.1442
70.65	5.9943
70.72	4.8445
70.78	3.8543
70.85	2.7044
70.92	1.5545
70.98	0.5643
71.05	0
71.12	0
71.18	0
71.25	0
71.32	0
71.38	0
71.45	0
71.52	0
71.58	0
71.65	0
71.72	0
71.78	0
71.85	0
71.92	0
71.98	0
72.05	0
72.06	0.8411
72.13	1.8313
72.19	2.9812
72.26	4.1311
72.33	5.1213
72.39	6.2712
72.46	7.4211
72.53	8.4112
72.59	9.5611
72.66	10.711
72.73	11.7012
72.79	12.8511
72.86	14.001
72.93	14.9912
72.99	16.1411
73.06	17.291
73.13	18.2811
73.19	19.4417
73.26	20.5809
73.33	21.5711
73.39	22.721
73.46	23.8815
73.53	24.8611
73.59	26.011
73.66	27.1715
73.73	28.1617
73.79	29.3009
73.86	30.4615
73.93	31.441
73.99	32.6015
74.06	33.7514
74.13	34.731
74.19	35.8915
74.26	37.0414
74.33	38.0316
74.39	39.1708
74.46	40.3314
74.53	41.3216
74.59	42.4714
74.66	43.6213
74.73	44.6115
74.79	45.7614
74.86	46.9113
74.93	47.9015
74.99	49.0514
75.06	50.2013
75.13	51.1915
75.19	52.3413
75.26	53.4912
75.33	54.4814
75.39	55.6313
75.46	56.7812
75.53	57.7714
75.59	58.9213
75.66	60.0712
75.73	61.0614
75.79	62.2112
75.86	63.3611
75.93	64.3513
75.99	65.5012
76.06	66.6511
76.13	67.6413
76.19	68.7912
76.26	69.9517
76.33	70.9313
76.39	72.0811
76.46	73.231
76.53	74.2212
76.59	75.3711
76.66	76.521
76.73	76.7269
76.79	76.8417
76.86	77.0765
76.93	77.141
76.99	77.3781
77.06	77.3781
77.13	77.3781
77.19	77.3781
77.26	77.3781
77.33	77.3781
77.39	77.3781
77.46	77.3781
77.53	77.3781
77.59	77.3781
77.66	77.3781
77.73	77.3781
77.79	77.3781
77.86	77.3781
77.93	77.3781
77.99	77.3781
78.06	77.3781
78.13	76.4779
78.19	75.5372
78.26	74.4448
78.33	73.3423
78.39	72.4117
78.46	71.3193
78.53	70.2168
78.59	69.2863
78.66	68.1939
78.73	67.1015
78.79	66.1608
78.86	65.0684
78.93	63.976
78.99	63.0353
79.06	61.9328
79.13	60.8404
79.19	59.9099
79.26	58.8175
79.33	57.715
79.39	56.7844
79.46	55.692
79.53	54.5895
79.59	53.6488
79.66	52.5564
79.73	51.464
79.79	50.5233
79.86	49.431
79.93	48.3386
79.99	47.408
80.06	46.3055
80.13	45.2131
80.19	44.2724
80.26	43.18
80.33	42.0876
80.39	41.1469
80.46	40.0545
80.53	38.9622
80.59	38.0215
80.66	36.9291
80.73	35.8367
80.79	34.896
80.86	33.8036
80.93	32.7112
80.99	31.7705
81.06	30.6781
81.13	29.5857
81.19	28.6451
81.26	27.5527
81.33	26.4603
81.39	25.5196
81.46	24.4272
81.53	23.3348
81.59	22.3941
81.66	21.3017
81.73	20.2093
81.79	19.2687
81.86	18.1662
81.93	17.0738
81.99	16.1432
82.06	15.0508
82.13	13.9483
82.19	13.0177
82.26	11.9253
82.33	10.8228
82.39	9.8821
82.46	8.7898
82.53	7.6974
82.59	6.7668
82.66	5.6643
82.73	4.5719
82.79	3.6413
82.86	2.5388
82.93	1.4464
82.99	0.5057
83.06	0
83.13	0
83.19	0
83.26	0
83.33	0
83.39	0
83.46	0
83.53	0
83.59	0
83.66	0
83.73	0
83.79	0
83.86	0
83.93	0
83.99	0
84.06	0
84.13	0.8395
84.19	1.7701
84.26	2.8625
84.33	3.965
84.39	4.9057
84.46	5.988
84.53	7.0905
84.59	8.0311
84.66	9.1235
84.73	10.2159
84.79	11.1465
84.86	12.249
84.93	13.3414
84.99	14.272
85.06	15.3745
85.13	16.4669
85.19	17.4075
85.26	18.4999
85.33	19.5923
85.39	20.533
85.46	21.6254
85.53	22.7178
85.59	23.6585
85.66	24.7509
85.73	25.8433
85.79	26.784
85.86	27.8763
85.93	28.9687
85.99	29.9094
86.06	31.0018
86.13	32.1043
86.19	33.0349
86.26	34.1273
86.33	35.2197
86.39	36.1604
86.46	37.2528
86.53	38.3451
86.59	39.2858
86.66	40.3782
86.73	41.4706
86.79	42.4113
86.86	43.5138
86.93	44.6062
86.99	45.5368
87.06	46.6292
87.13	47.7317
87.19	48.6622
87.26	49.7546
87.33	50.8571
87.39	51.7978
87.46	52.8902
87.53	53.9826
87.59	54.9132
87.66	56.0157
87.73	57.1081
87.79	58.0386
87.86	59.1411
87.93	60.2335
87.99	61.1742
88.06	62.2666
88.13	63.359
88.19	64.2997
88.26	65.3921
88.33	66.4845
88.39	67.4252
88.46	68.5175
88.53	69.6099
88.59	70.5506
88.66	71.643
88.73	72.7354
88.79	73.0225
88.86	73.175
88.93	73.2465
88.99	73.4029
89.06	73.5092
89.07	73.5092
89.14	73.5092
89.2	73.5092
89.27	73.5092
89.34	73.5092
89.4	73.5092
89.47	73.5092
89.54	73.5092
89.6	73.5092
89.67	73.5092
89.74	73.5092
89.8	73.5092
89.87	73.5092
89.94	73.5092
90	73.5092
90.07	73.5092
90.14	72.6156
90.2	71.7219
90.27	70.6841
90.34	69.6367
90.4	68.7527
90.47	67.7053
90.54	66.6772
90.6	65.7835
90.67	64.7457
90.74	63.6984
90.8	62.8143
90.87	61.7669
90.94	60.7292
91	59.8355
91.07	58.7977
91.14	57.76
91.2	56.8759
91.27	55.8286
91.34	54.7908
91.4	53.8971
91.47	52.8594
91.54	51.8216
91.6	50.9279
91.67	49.8902
91.74	48.8524
91.8	47.9587
91.87	46.921
91.94	45.8832
92	44.9896
92.07	43.9518
92.14	42.914
92.2	42.0204
92.27	40.9826
92.34	39.9448
92.4	39.0512
92.47	38.0134
92.54	36.9756
92.6	36.082
92.67	35.0442
92.74	34.0064
92.8	33.1128
92.87	32.075
92.94	31.0372
93	30.1436
93.07	29.1058
93.14	28.0584
93.2	27.1744
93.27	26.127
93.34	25.0988
93.4	24.2052
93.47	23.1674
93.54	22.12
93.6	21.236
93.67	20.1886
93.74	19.1508
93.8	18.2668
93.87	17.229
93.94	16.1816
94	15.2976
94.07	14.2502
94.14	13.2124
94.2	12.3284
94.27	11.281
94.34	10.2432
94.4	9.3496
94.47	8.3118
94.54	7.2741
94.6	6.3804
94.67	5.3426
94.74	4.3049
94.8	3.4112
94.87	2.3734
94.94	1.3357
95	0.442
95.07	0
95.14	0
95.2	0
95.27	0
95.34	0
95.4	0
95.47	0
95.54	0
95.6	0
95.67	0
95.74	0
95.8	0
95.87	0
95.94	0
96	0
96.07	0
96.14	0.8264
96.2	1.72
96.27	2.7578
96.34	3.7956
96.4	4.6892
96.47	5.7366
96.54	6.7744
96.6	7.6584
96.67	8.6962
96.74	9.7436
96.8	10.6276
96.87	11.6654
96.94	12.7128
97	13.5968
97.07	14.6442
97.14	15.6724
97.2	16.5756
97.27	17.6134
97.34	18.6512
97.4	19.5352
97.47	20.5826
97.54	21.6204
97.6	22.514
97.67	23.5518
97.74	24.5895
97.8	25.4832
97.87	26.521
97.94	27.5587
98	28.4524
98.07	29.4902
98.14	30.5279
98.2	31.4216
98.27	32.4594
98.34	33.4971
98.4	34.3908
98.47	35.4286
98.54	36.4663
98.6	37.36
98.67	38.3977
98.74	39.4355
98.8	40.3292
98.87	41.3669
98.94	42.4047
99	43.2984
99.07	44.3361
99.14	45.3739
99.2	46.2676
99.27	47.3053
99.34	48.3431
99.4	49.2367
99.47	50.2745
99.54	51.3219
99.6	52.2059
99.67	53.2437
99.74	54.2911
99.8	55.1751
99.87	56.2129
99.94	57.2507
100	58.1443
100.07	59.1917
100.14	60.2295
100.2	61.1135
100.27	62.1609
100.34	63.1987
100.4	64.0827
100.47	65.1205
100.54	66.1679
100.6	67.0615
100.67	68.0993
100.74	69.1371
100.8	69.3771
100.87	69.4999
100.94	69.6226
101	69.7319
101.07	69.8337
101.14	69.8337
101.2	69.8337
101.27	69.8337
101.34	69.8337
101.4	69.8337
101.47	69.8337
101.54	69.8337
101.6	69.8337
101.67	69.8337
101.74	69.8337
101.8	69.8337
101.87	69.8337
101.94	69.8337
102	69.8337
102.07	69.8337
102.14	69.1034
102.2	68.2545
102.27	67.2777
102.34	66.2827
102.4	65.4338
102.47	64.4479
102.54	63.462
102.6	62.613
102.67	61.6271
102.74	60.6412
102.8	59.7923
102.87	58.8064
102.94	57.8205
103	56.9715
103.07	55.9857
103.14	54.9998
103.2	54.1508
103.27	53.1649
103.34	52.179
103.4	51.3301
103.47	50.3442
103.54	49.3583
103.6	48.5093
103.67	47.5235
103.74	46.5376
103.8	45.6886
103.87	44.7027
103.94	43.7168
104	42.8679
104.07	41.882
104.14	40.887
104.2	40.0471
104.27	39.0613
104.34	38.0662
104.4	37.2264
104.47	36.2405
104.54	35.2546
104.6	34.4057
104.67	33.4107
104.74	32.4248
104.8	31.5849
104.87	30.5899
104.94	29.604
105	28.7642
105.07	27.7783
105.14	26.7833
105.2	25.9435
105.27	24.9484
105.34	23.9626
105.4	23.1136
105.47	22.1277
105.54	21.1418
105.6	20.2929
105.67	19.307
105.74	18.3211
105.8	17.4721
105.87	16.4862
105.94	15.5004
106	14.6514
106.07	13.6655
106.14	12.6796
106.2	11.8307
106.27	10.8448
106.34	9.8589
106.4	9.0099
106.47	8.024
106.54	7.0381
106.6	6.1892
106.67	5.2033
106.74	4.2174
106.8	3.3685
106.87	2.3826
106.94	1.3876
107	0.5477
107.07	0
107.08	0
107.15	0
107.21	0
107.28	0
107.35	0
107.41	0
107.48	0
107.55	0
107.61	0
107.68	0
107.75	0
107.81	0
107.88	0
107.95	0
108.01	0
108.08	0
108.15	0.8216
108.21	1.6705
108.28	2.6564
108.35	3.6423
108.41	4.4913
108.48	5.4772
108.55	6.463
108.61	7.312
108.68	8.2979
108.75	9.2838
108.81	10.1327
108.88	11.1186
108.95	12.1045
109.01	12.9535
109.08	13.9485
109.15	14.9253
109.21	15.7742
109.28	16.7601
109.35	17.7551
109.41	18.5949
109.48	19.5808
109.55	20.5759
109.61	21.4157
109.68	22.4016
109.75	23.3875
109.81	24.2364
109.88	25.2314
109.95	26.2173
110.01	27.0572
110.08	28.0522
110.15	29.0381
110.21	29.887
110.28	30.8638
110.35	31.8588
110.41	32.7078
110.48	33.6936
110.55	34.6795
110.61	35.5285
110.68	36.5144
110.75	37.5003
110.81	38.3492
110.88	39.3351
110.95	40.321
111.01	41.17
111.08	42.1558
111.15	43.1417
111.21	43.9907
111.28	44.9766
111.35	45.9625
111.41	46.8114
111.48	47.7973
111.55	48.7832
111.61	49.6322
111.68	50.618
111.75	51.6039
111.81	52.4529
111.88	53.4388
111.95	54.4247
112.01	55.2736
112.08	56.2595
112.15	57.2545
112.21	58.0944
112.28	59.0803
112.35	60.0661
112.41	60.9151
112.48	61.901
112.55	62.8869
112.61	63.7358
112.68	64.7309
112.75	65.7167
112.81	65.7723
112.88	65.983
112.95	66.0538
113.01	66.2401
113.08	66.342
113.09	66.342
113.16	66.342
113.22	66.342
113.29	66.342
113.36	66.342
113.42	66.342
113.49	66.342
113.56	66.342
113.62	66.342
113.69	66.342
113.76	66.342
113.82	66.342
113.89	66.342
113.96	66.342
114.02	66.342
114.08	65.6569
114.15	64.8504
114.21	63.9138
114.28	62.9772
114.35	62.1707
114.41	61.2341
114.48	60.2976
114.55	59.491
114.61	58.5544
114.68	57.6179
114.75	56.8113
114.81	55.8747
114.88	54.9382
114.95	54.1316
115.01	53.195
115.08	52.2585
115.15	51.4519
115.21	50.5154
115.28	49.5788
115.35	48.7722
115.41	47.8357
115.48	46.8991
115.55	46.0925
115.61	45.156
115.68	44.2107
115.75	43.4129
115.81	42.4676
115.88	41.5397
115.95	40.7332
116.01	39.7966
116.08	38.8513
116.15	38.0535
116.21	37.1082
116.28	36.1716
116.35	35.3738
116.41	34.4372
116.48	33.4919
116.55	32.6941
116.61	31.7488
116.68	30.8122
116.75	30.0057
116.81	29.0691
116.88	28.1325
116.95	27.326
117.01	26.3894
117.08	25.4528
117.15	24.6463
117.21	23.7097
117.28	22.7731
117.35	21.9666
117.41	21.03
117.48	20.0934
117.55	19.2869
117.61	18.3503
117.68	17.4137
117.75	16.6072
117.81	15.6706
117.88	14.734
117.95	13.9275
118.01	12.9909
118.08	12.0543
118.15	11.2478
118.21	10.3112
118.28	9.3746
118.35	8.5681
118.41	7.6315
118.48	6.6862
118.55	5.8884
118.61	4.9518
118.68	4.0152
118.75	3.2087
118.81	2.2721
118.88	1.3268
118.95	0.529
119.01	0
119.08	0
119.09	0
119.16	0
119.22	0
119.29	0
119.36	0
119.42	0
119.49	0
119.56	0
119.62	0
119.69	0
119.76	0
119.82	0
119.89	0
119.96	0
120	0

## Sheet: Figure 2g
Time (s)	% Change in Length
	(0-100 cycles)	(90-100 cycles)
0	100	100
0.07	99.1264	98.9655
0.13	97.9195	97.7586
0.2	96.5058	96.3448
0.27	95.092	94.931
0.33	93.8736	93.7126
0.4	92.4598	92.2989
0.47	91.046	90.8851
0.53	89.8276	89.6782
0.6	88.4253	88.2644
0.67	87.0115	86.8506
0.73	85.7931	85.6322
0.8	84.3793	84.2184
0.87	82.9655	82.8161
0.93	81.7586	81.5977
1	80.3448	80.1839
1.07	78.9195	78.7701
1.13	77.7126	77.5517
1.2	76.2989	76.1379
1.27	74.8851	74.7241
1.33	73.6782	73.5172
1.4	72.2644	72.1035
1.47	70.8391	70.6897
1.53	69.6322	69.4713
1.6	68.2184	68.069
1.67	66.8046	66.6437
1.73	65.5977	65.4368
1.8	64.1839	64.023
1.87	62.7701	62.6092
1.93	61.5517	61.3908
2	60.1379	59.977
2.07	58.7241	58.5632
2.13	57.5172	57.3563
2.2	56.092	55.9425
2.27	54.6897	54.5287
2.33	53.4713	53.3103
2.4	52.0575	51.8966
2.47	50.6437	50.4828
2.53	49.4368	49.2759
2.6	48.0115	47.8621
2.67	46.6092	46.4483
2.73	45.3908	45.2414
2.8	43.977	43.8161
2.87	42.5632	42.4023
2.93	41.3448	41.1954
3	39.9425	39.7816
3.07	38.5172	38.3678
3.13	37.3103	37.1494
3.2	35.8966	35.7356
3.27	34.4828	34.3333
3.33	33.2644	33.1149
3.4	31.8621	31.7012
3.47	30.4483	30.2874
3.53	29.2299	29.069
3.6	27.8161	27.6552
3.67	26.4023	26.2414
3.73	25.1954	25.0345
3.8	23.7816	23.6207
3.87	22.3563	22.2069
3.93	21.1494	20.9885
4	19.7356	19.5747
4.07	18.3218	18.1609
4.13	17.1149	16.954
4.2	15.7012	15.5402
4.27	14.2759	14.1264
4.33	13.069	12.9081
4.4	11.6552	11.5058
4.47	10.2414	10.0805
4.53	9.0345	8.8736
4.6	7.6092	7.4598
4.67	6.2069	6.046
4.73	4.9885	4.8276
4.8	3.5747	3.4138
4.87	2.1609	2
4.93	0.954	0.7931
5	0	0
5.01	0	0
5.08	0	0
5.14	0	0
5.21	0	0
5.28	0	0
5.34	0	0
5.41	0	0
5.48	0	0
5.54	0	0
5.61	0	0
5.68	0	0
5.74	0	0
5.81	0	0
5.88	0	0
5.94	0	0
6.01	0	0
6.08	1.092	1.1724
6.14	2.2989	2.3908
6.21	3.7126	3.8046
6.28	5.1264	5.2184
6.34	6.3333	6.4253
6.41	7.7586	7.8391
6.48	9.1724	9.2529
6.54	10.3793	10.4713
6.61	11.7931	11.8851
6.68	13.2069	13.2989
6.74	14.4138	14.5058
6.81	15.8391	15.9195
6.88	17.2529	17.3333
6.94	18.4598	18.5517
7.01	19.8736	19.9655
7.08	21.2874	21.3793
7.14	22.4943	22.5862
7.21	23.9195	24
7.28	25.3218	25.4138
7.34	26.5402	26.6322
7.41	27.954	28.046
7.48	29.3678	29.4598
7.54	30.5862	30.6667
7.61	32	32.0805
7.68	33.4023	33.4943
7.74	34.6207	34.7126
7.81	36.0345	36.1264
7.88	37.4483	37.5402
7.94	38.6667	38.7471
8.01	40.069	40.1609
8.08	41.4943	41.5747
8.14	42.7012	42.7931
8.21	44.1149	44.2069
8.28	45.5287	45.6207
8.34	46.7471	46.8276
8.41	48.1494	48.2414
8.48	49.5747	49.6552
8.54	50.7816	50.8736
8.61	52.1954	52.2874
8.68	53.6092	53.7012
8.74	54.8276	54.9081
8.81	56.2299	56.3218
8.88	57.6552	57.7356
8.94	58.8621	58.954
9.01	60.2759	60.3678
9.08	61.6897	61.7816
9.14	62.8966	62.9885
9.21	64.3218	64.4023
9.28	65.7356	65.8161
9.34	66.9425	67.0345
9.41	68.3563	68.4483
9.48	69.7701	69.8621
9.54	70.977	71.069
9.61	72.4023	72.4828
9.68	73.8046	73.8966
9.74	75.023	75.1149
9.81	76.4368	76.5287
9.88	77.8506	77.9425
9.94	79.069	79.1494
10.01	80.4828	80.5632
10.08	81.8851	81.977
10.14	83.1035	83.1954
10.21	84.5172	84.6092
10.28	85.931	86.023
10.34	87.1494	87.2299
10.41	88.5632	88.6437
10.48	89.977	90.0575
10.54	91.1839	91.2759
10.61	92.5977	92.6897
10.68	94.0115	94.1035
10.74	95.2299	95.3103
10.81	96.6322	96.7241
10.88	98.0575	98.1379
10.94	99.2644	99.3563
11.01	100	100
11.08	100	100
11.14	100	100
11.21	100	100
11.28	100	100
11.34	100	100
11.41	100	100
11.48	100	100
11.54	100	100
11.61	100	100
11.68	100	100
11.74	100	100
11.81	100	100
11.88	100	100
11.94	100	100
12.01	100	100
12.02	100	98.9081
12.09	98.7816	97.7012
12.15	97.5632	96.2874
12.22	96.1609	94.8736
12.29	94.7356	93.6552
12.35	93.5287	92.2414
12.42	92.1149	90.8276
12.49	90.7012	89.6207
12.55	89.4828	88.2069
12.62	88.069	86.7931
12.69	86.6552	85.5747
12.75	85.4483	84.1609
12.82	84.0345	82.7471
12.89	82.6207	81.5402
12.95	81.4023	80.1264
13.02	79.9885	78.7126
13.09	78.5747	77.4943
13.15	77.3678	76.0805
13.22	75.954	74.6667
13.29	74.5402	73.4598
13.35	73.3333	72.046
13.42	71.9081	70.6322
13.49	70.4943	69.4138
13.55	69.2874	68
13.62	67.8736	66.5862
13.69	66.4598	65.3793
13.75	65.2414	63.954
13.82	63.8276	62.5517
13.89	62.4138	61.3333
13.95	61.2069	59.9195
14.02	59.7931	58.5058
14.09	58.3793	57.2989
14.15	57.1609	55.8851
14.22	55.7471	54.4598
14.29	54.3333	53.2529
14.35	53.1264	51.8391
14.42	51.7126	50.4253
14.49	50.2989	49.2184
14.55	49.0805	47.8046
14.62	47.6667	46.3908
14.69	46.2529	45.1724
14.75	45.046	43.7586
14.82	43.6322	42.3448
14.89	42.2184	41.1379
14.95	41	39.7241
15.02	39.5977	38.3103
15.09	38.1724	37.092
15.15	36.9655	35.6782
15.22	35.5517	34.2644
15.29	34.1379	33.0575
15.35	32.9195	31.6437
15.42	31.5058	30.2184
15.49	30.092	29.0115
15.55	28.8851	27.5977
15.62	27.4713	26.1839
15.69	26.0575	24.977
15.75	24.8506	23.5632
15.82	23.4253	22.1494
15.89	22.0115	20.931
15.95	20.8046	19.5172
16.02	19.3908	18.1035
16.09	17.977	16.8966
16.15	16.7586	15.4828
16.22	15.3448	14.069
16.29	13.931	12.8506
16.35	12.7241	11.4368
16.42	11.3103	10.023
16.49	9.8966	8.8161
16.55	8.6782	7.4023
16.62	7.2644	5.9885
16.69	5.8621	4.7701
16.75	4.6437	3.3563
16.82	3.2299	1.9425
16.89	1.8161	0.7356
16.95	0.5977	0
17.02	0	0
17.09	0	0
17.15	0	0
17.22	0	0
17.29	0	0
17.35	0	0
17.42	0	0
17.49	0	0
17.55	0	0
17.62	0	0
17.69	0	0
17.75	0	0
17.82	0	0
17.89	0	0
17.95	0	0
18.02	0	0
18.09	1.1379	1.1724
18.15	2.3448	2.3793
18.22	3.7586	3.8046
18.29	5.1724	5.2069
18.35	6.3908	6.4253
18.42	7.7931	7.8391
18.49	9.2184	9.2529
18.55	10.4253	10.4598
18.62	11.8391	11.8851
18.69	13.2529	13.2874
18.75	14.4713	14.5058
18.82	15.8736	15.9195
18.89	17.2874	17.3333
18.95	18.5058	18.5517
19.02	19.9195	19.954
19.09	21.3333	21.3793
19.15	22.5517	22.5862
19.22	23.9655	24
19.29	25.3793	25.4138
19.35	26.5862	26.6322
19.42	28	28.0345
19.49	29.4138	29.4598
19.55	30.6207	30.6667
19.62	32.046	32.0805
19.69	33.4598	33.4943
19.75	34.6667	34.7126
19.82	36.0805	36.1149
19.89	37.4943	37.5402
19.95	38.7012	38.7471
20.02	40.1264	40.1609
20.09	41.5402	41.5747
20.15	42.7471	42.7816
20.22	44.1609	44.2069
20.29	45.5747	45.6207
20.35	46.7931	46.8276
20.42	48.2069	48.2414
20.49	49.6092	49.6552
20.55	50.8276	50.8621
20.62	52.2414	52.2874
20.69	53.6552	53.6897
20.75	54.8621	54.9081
20.82	56.2874	56.3218
20.89	57.7012	57.7356
20.95	58.9081	58.954
21.02	60.3218	60.3678
21.09	61.7356	61.7701
21.15	62.954	62.9885
21.22	64.3563	64.4023
21.29	65.7816	65.8161
21.35	66.9885	67.023
21.42	68.4023	68.4483
21.49	69.8161	69.8506
21.55	71.0345	71.069
21.62	72.4483	72.4828
21.69	73.8621	73.8966
21.75	75.069	75.1149
21.82	76.4828	76.5172
21.89	77.8966	77.9425
21.95	79.1035	79.1494
22.02	80.5287	80.5632
22.09	81.9425	81.977
22.15	83.1494	83.1954
22.22	84.5632	84.5977
22.29	85.977	86.023
22.35	87.1839	87.2299
22.42	88.5977	88.6437
22.49	90.023	90.0575
22.55	91.2299	91.2644
22.62	92.6437	92.6897
22.69	94.0575	94.1035
22.75	95.2759	95.3103
22.82	96.6897	96.7241
22.89	98.092	98.1379
22.95	99.3103	99.3448
23.02	100	100
23.09	100	100
23.15	100	100
23.22	100	100
23.29	100	100
23.35	100	100
23.42	100	100
23.49	100	100
23.55	100	100
23.62	100	100
23.69	100	100
23.75	100	100
23.82	100	100
23.89	100	100
23.95	100	100
24.02	100	100
24.09	98.931	98.8736
24.15	97.7241	97.6667
24.22	96.3103	96.2414
24.29	94.8966	94.8391
24.35	93.6782	93.6207
24.42	92.2644	92.2069
24.49	90.8506	90.7931
24.55	89.6437	89.5862
24.62	88.2299	88.1724
24.69	86.8161	86.7586
24.75	85.5977	85.5402
24.82	84.1839	84.1264
24.89	82.7701	82.7126
24.95	81.5632	81.4943
25.02	80.1494	80.092
25.09	78.7356	78.6782
25.15	77.5172	77.4598
25.22	76.1035	76.046
25.29	74.6897	74.6322
25.35	73.4828	73.4138
25.42	72.069	72.0115
25.49	70.6552	70.5862
25.55	69.4368	69.3793
25.62	68.023	67.9655
25.69	66.6092	66.5517
25.75	65.4023	65.3448
25.82	63.9885	63.931
25.89	62.5747	62.5058
25.95	61.3563	61.2989
26.02	59.9425	59.8851
26.09	58.5287	58.4713
26.15	57.3218	57.2644
26.22	55.9081	55.8506
26.29	54.4828	54.4368
26.35	53.2759	53.2184
26.42	51.8621	51.8046
26.49	50.4483	50.3908
26.55	49.2414	49.1839
26.62	47.8276	47.7586
26.69	46.4138	46.3563
26.75	45.1954	45.1379
26.82	43.7816	43.7241
26.89	42.3678	42.3103
26.95	41.1609	41.1035
27.02	39.7471	39.6782
27.09	38.3333	38.2759
27.15	37.1149	37.0575
27.22	35.7012	35.6437
27.29	34.2874	34.2299
27.35	33.0805	33.023
27.42	31.6667	31.6092
27.49	30.2529	30.1954
27.55	29.0345	28.977
27.62	27.6207	27.5632
27.69	26.2069	26.1494
27.75	25	24.931
27.82	23.5862	23.5287
27.89	22.1724	22.1149
27.95	20.954	20.8966
28.02	19.5402	19.4828
28.09	18.1264	18.069
28.15	16.9195	16.8621
28.22	15.5058	15.4483
28.29	14.092	14.023
28.35	12.8736	12.8161
28.42	11.4598	11.4023
28.49	10.046	9.9885
28.55	8.8391	8.7816
28.62	7.4253	7.3678
28.69	6.0115	5.9425
28.75	4.7931	4.7356
28.82	3.3793	3.3218
28.89	1.9655	1.9081
28.95	0.7586	0.7012
29.02	0	0
29.03	0	0
29.1	0	0
29.16	0	0
29.23	0	0
29.3	0	0
29.36	0	0
29.43	0	0
29.5	0	0
29.56	0	0
29.63	0	0
29.7	0	0
29.76	0	0
29.83	0	0
29.9	0	0
29.96	0	0
30.03	0	1.069
30.1	1.1839	2.2874
30.16	2.4023	3.6897
30.23	3.8161	5.1149
30.3	5.2299	6.3218
30.36	6.4368	7.7356
30.43	7.8506	9.1494
30.5	9.2644	10.3678
30.56	10.4828	11.7701
30.63	11.8966	13.1954
30.7	13.3103	14.4023
30.76	14.5287	15.8161
30.83	15.931	17.2299
30.9	17.3448	18.4368
30.96	18.5632	19.8621
31.03	19.977	21.2759
31.1	21.3908	22.4828
31.16	22.5977	23.8966
31.23	24.0115	25.3103
31.3	25.4253	26.5172
31.36	26.6437	27.931
31.43	28.0575	29.3563
31.5	29.4713	30.5632
31.56	30.6782	31.977
31.63	32.092	33.3908
31.7	33.5172	34.5977
31.76	34.7241	36.023
31.83	36.1379	37.4253
31.9	37.5517	38.6437
31.96	38.7586	40.0575
32.03	40.1724	41.4713
32.1	41.5862	42.6897
32.16	42.8046	44.1035
32.23	44.2184	45.5058
32.3	45.6322	46.7241
32.36	46.8391	48.1379
32.43	48.2644	49.5517
32.5	49.6667	50.7586
32.56	50.8851	52.1724
32.63	52.2989	53.5977
32.7	53.7126	54.8046
32.76	54.9195	56.2184
32.83	56.3448	57.6322
32.9	57.7471	58.8506
32.96	58.9655	60.2529
33.03	60.3793	61.6667
33.1	61.7931	62.8851
33.16	63	64.2989
33.23	64.4138	65.7126
33.3	65.8276	66.931
33.36	67.046	68.3333
33.43	68.4598	69.7586
33.5	69.8736	70.9655
33.56	71.092	72.3793
33.63	72.4943	73.7931
33.7	73.9081	75
33.76	75.1264	76.4253
33.83	76.5402	77.8391
33.9	77.954	79.046
33.96	79.1609	80.4598
34.03	80.5747	81.8736
34.1	82	83.0805
34.16	83.2069	84.5058
34.23	84.6207	85.9195
34.3	86.0345	87.1264
34.36	87.2414	88.5402
34.43	88.6552	89.954
34.5	90.0805	91.1724
34.56	91.2874	92.5862
34.63	92.7012	93.9885
34.7	94.1149	95.2069
34.76	95.3218	96.6207
34.83	96.7356	98.0345
34.9	98.1494	99.2414
34.96	99.3678	100
35.03	100	100
35.1	100	100
35.16	100	100
35.23	100	100
35.3	100	100
35.36	100	100
35.43	100	100
35.5	100	100
35.56	100	100
35.63	100	100
35.7	100	100
35.76	100	100
35.83	100	100
35.9	100	100
35.96	100	100
36.03	100	100
36.1	98.8851	98.8276
36.16	97.6782	97.6207
36.23	96.2529	96.1954
36.3	94.8391	94.7816
36.36	93.6322	93.5747
36.43	92.2184	92.1609
36.5	90.8046	90.7471
36.56	89.5977	89.5287
36.63	88.1724	88.1149
36.7	86.7586	86.7012
36.76	85.5517	85.4943
36.83	84.1379	84.069
36.9	82.7241	82.6667
36.96	81.5058	81.4483
37.03	80.092	80.0345
37.1	78.6897	78.6207
37.16	77.4713	77.4138
37.23	76.0575	76
37.3	74.6437	74.5862
37.36	73.4253	73.3678
37.43	72.0115	71.954
37.5	70.5977	70.5402
37.56	69.3908	69.3333
37.63	67.977	67.9195
37.7	66.5632	66.5058
37.76	65.3448	65.2874
37.83	63.931	63.8851
37.9	62.5172	62.4598
37.96	61.3103	61.2529
38.03	59.8966	59.8391
38.1	58.4828	58.4253
38.16	57.2644	57.2069
38.23	55.8621	55.7931
38.3	54.4368	54.3793
38.36	53.2299	53.1724
38.43	51.8161	51.7586
38.5	50.4023	50.3333
38.56	49.1839	49.1379
38.63	47.7701	47.7126
38.7	46.3563	46.2989
38.76	45.1494	45.092
38.83	43.7356	43.6782
38.9	42.3218	42.2644
38.96	41.1149	41.046
39.03	39.6897	39.6322
39.1	38.2759	38.2184
39.16	37.069	37.0115
39.23	35.6552	35.5977
39.3	34.2414	34.1839
39.36	33.023	32.9655
39.43	31.6092	31.5517
39.5	30.1954	30.1494
39.56	28.9885	28.931
39.63	27.5747	27.5172
39.7	26.1609	26.1035
39.76	24.9425	24.8851
39.83	23.5287	23.4713
39.9	22.1264	22.0575
39.96	20.9081	20.8506
40.03	19.4943	19.4368
40.1	18.0805	18.023
40.16	16.8621	16.8046
40.23	15.4483	15.3908
40.3	14.0345	13.977
40.36	12.8276	12.7586
40.43	11.4138	11.3563
40.5	10	9.9425
40.56	8.7816	8.7241
40.63	7.3793	7.3103
40.7	5.954	5.8966
40.76	4.7471	4.6897
40.83	3.3333	3.2759
40.9	1.9195	1.8621
40.96	0.7012	0.6437
41.03	0	0
41.04	0	0
41.11	0	0
41.17	0	0
41.24	0	0
41.31	0	0
41.37	0	0
41.44	0	0
41.51	0	0
41.57	0	0
41.64	0	0
41.71	0	0
41.77	0	0
41.84	0	0
41.91	0	0
41.97	0	0
42.04	0	1.1264
42.11	1.1954	2.3333
42.17	2.4138	3.7471
42.24	3.8276	5.1609
42.31	5.2414	6.3678
42.37	6.4483	7.7931
42.44	7.8621	9.2069
42.51	9.2874	10.4138
42.57	10.4943	11.8276
42.64	11.9081	13.2414
42.71	13.3218	14.4598
42.77	14.5402	15.8736
42.84	15.9425	17.2759
42.91	17.3563	18.4943
42.97	18.5747	19.9081
43.04	19.9885	21.3218
43.11	21.4023	22.5402
43.17	22.6092	23.954
43.24	24.023	25.3563
43.31	25.4483	26.5747
43.37	26.6552	27.9885
43.44	28.069	29.4023
43.51	29.4828	30.6092
43.57	30.6897	32.0345
43.64	32.1035	33.4483
43.71	33.5287	34.6552
43.77	34.7356	36.069
43.84	36.1494	37.4828
43.91	37.5632	38.7012
43.97	38.7701	40.1035
44.04	40.1839	41.5287
44.11	41.5977	42.7356
44.17	42.8161	44.1494
44.24	44.2299	45.5632
44.31	45.6437	46.7816
44.37	46.8621	48.1954
44.44	48.2759	49.6092
44.51	49.6782	50.8161
44.57	50.8966	52.2299
44.64	52.3103	53.6437
44.71	53.7241	54.8506
44.77	54.931	56.2759
44.84	56.3448	57.6897
44.91	57.7586	58.8966
44.97	58.977	60.3103
45.04	60.3908	61.7241
45.11	61.8046	62.931
45.17	63.0115	64.3448
45.24	64.4253	65.7701
45.31	65.8391	66.977
45.37	67.0575	68.3908
45.44	68.4713	69.8046
45.51	69.8851	71.023
45.57	71.1035	72.4368
45.64	72.5058	73.8391
45.71	73.9195	75.0575
45.77	75.1379	76.4713
45.84	76.5517	77.8851
45.91	77.9655	79.1035
45.97	79.1724	80.5172
46.04	80.5977	81.931
46.11	82.0115	83.1379
46.17	83.2184	84.5517
46.24	84.6322	85.9655
46.31	86.046	87.1839
46.37	87.2529	88.5862
46.44	88.6667	90.0115
46.51	90.092	91.2184
46.57	91.2989	92.6322
46.64	92.7126	94.046
46.71	94.1264	95.2644
46.77	95.3333	96.6667
46.84	96.7586	98.092
46.91	98.1609	99.2989
46.97	99.3793	100
47.04	100	100
47.11	100	100
47.17	100	100
47.24	100	100
47.31	100	100
47.37	100	100
47.44	100	100
47.51	100	100
47.57	100	100
47.64	100	100
47.71	100	100
47.77	100	100
47.84	100	100
47.91	100	100
47.97	100	100
48.04	100	98.977
48.11	98.8391	97.7586
48.17	97.6322	96.3563
48.24	96.2069	94.931
48.31	94.7931	93.7241
48.37	93.5862	92.3103
48.44	92.1724	90.8966
48.51	90.7586	89.6897
48.57	89.5517	88.2644
48.64	88.1379	86.8506
48.71	86.7126	85.6437
48.77	85.5058	84.2299
48.84	84.092	82.8161
48.91	82.6782	81.6092
48.97	81.4713	80.1839
49.04	80.0575	78.7701
49.11	78.6437	77.5632
49.17	77.4253	76.1494
49.24	76.0115	74.7356
49.31	74.5977	73.5287
49.37	73.3908	72.1035
49.44	71.9655	70.7012
49.51	70.5632	69.4828
49.57	69.3448	68.069
49.64	67.931	66.6552
49.71	66.5172	65.4483
49.77	65.3103	64.023
49.84	63.8966	62.6207
49.91	62.4713	61.4023
49.97	61.2644	59.9885
50.04	59.8506	58.5747
50.11	58.4368	57.3563
50.17	57.2184	55.954
50.24	55.8161	54.5287
50.31	54.4023	53.3218
50.37	53.1839	51.9081
50.44	51.7701	50.4943
50.51	50.3563	49.2759
50.57	49.1379	47.8736
50.64	47.7356	46.4483
50.71	46.3218	45.2414
50.77	45.1035	43.8276
50.84	43.6897	42.4138
50.91	42.2759	41.1954
50.97	41.069	39.7816
51.04	39.6552	38.3678
51.11	38.2299	37.1609
51.17	37.023	35.7471
51.24	35.6092	34.3333
51.31	34.1954	33.1264
51.37	32.9885	31.7012
51.44	31.5747	30.2874
51.51	30.1609	29.0805
51.57	28.9425	27.6667
51.64	27.5287	26.2529
51.71	26.1149	25.046
51.77	24.8966	23.6207
51.84	23.4828	22.2069
51.91	22.0805	21
51.97	20.8621	19.5862
52.04	19.4483	18.1724
52.11	18.0345	16.954
52.17	16.8276	15.5402
52.24	15.4023	14.1379
52.31	14	12.9195
52.37	12.7816	11.5058
52.44	11.3678	10.092
52.51	9.954	8.8736
52.57	8.7471	7.4598
52.64	7.3333	6.046
52.71	5.9081	4.8391
52.77	4.7012	3.4253
52.84	3.2874	2.0115
52.91	1.8736	0.7931
52.97	0.6552	0
53.04	0	0
53.11	0	0
53.17	0	0
53.24	0	0
53.31	0	0
53.37	0	0
53.44	0	0
53.51	0	0
53.57	0	0
53.64	0	0
53.71	0	0
53.77	0	0
53.84	0	0
53.91	0	0
53.97	0	0
54.04	0	0
54.11	1.0805	1.1724
54.17	2.2989	2.3793
54.24	3.7126	3.7931
54.31	5.1264	5.2069
54.37	6.3333	6.4138
54.44	7.7471	7.8276
54.51	9.1724	9.2529
54.57	10.3793	10.4598
54.64	11.7931	11.8736
54.71	13.2069	13.2874
54.77	14.4138	14.4943
54.84	15.8276	15.9081
54.91	17.2529	17.3218
54.97	18.4598	18.5402
55.04	19.8736	19.954
55.11	21.2874	21.3678
55.17	22.4943	22.5747
55.24	23.9195	24
55.31	25.3218	25.4023
55.37	26.5402	26.6207
55.44	27.954	28.0345
55.51	29.3678	29.4483
55.57	30.5747	30.6552
55.64	32	32.069
55.71	33.4023	33.4828
55.77	34.6207	34.7012
55.84	36.0345	36.1149
55.91	37.4483	37.5287
55.97	38.6552	38.7356
56.04	40.069	40.1494
56.11	41.4828	41.5632
56.17	42.7012	42.7816
56.24	44.1149	44.1954
56.31	45.5287	45.6092
56.37	46.7471	46.8276
56.44	48.1494	48.2299
56.51	49.5632	49.6437
56.57	50.7816	50.8621
56.64	52.1954	52.2759
56.71	53.6092	53.6897
56.77	54.8276	54.8966
56.84	56.2299	56.3103
56.91	57.6552	57.7356
56.97	58.8621	58.9425
57.04	60.2759	60.3563
57.11	61.6897	61.7701
57.17	62.8966	62.977
57.24	64.3103	64.3908
57.31	65.7356	65.8161
57.37	66.9425	67.023
57.44	68.3563	68.4368
57.51	69.7701	69.8506
57.57	70.977	71.0575
57.64	72.3908	72.4828
57.71	73.8046	73.8851
57.77	75.023	75.1035
57.84	76.4368	76.5172
57.91	77.8506	77.931
57.97	79.0575	79.1379
58.04	80.4828	80.5632
58.11	81.8851	81.9655
58.17	83.1035	83.1839
58.24	84.5172	84.5977
58.31	85.931	86.0115
58.37	87.1379	87.2184
58.44	88.5632	88.6322
58.51	89.9655	90.046
58.57	91.1839	91.2644
58.64	92.5977	92.6782
58.71	94.0115	94.092
58.77	95.2299	95.3103
58.84	96.6322	96.7126
58.91	98.046	98.1264
58.97	99.2644	99.3448
59.04	100	100
59.05	100	100
59.12	100	100
59.18	100	100
59.25	100	100
59.32	100	100
59.38	100	100
59.45	100	100
59.52	100	100
59.58	100	100
59.65	100	100
59.72	100	100
59.78	100	100
59.85	100	100
59.92	100	100
59.98	100	100
60.05	100	98.931
60.12	98.7931	97.7126
60.18	97.5747	96.2989
60.25	96.1609	94.8851
60.32	94.7471	93.6782
60.38	93.5402	92.2644
60.45	92.1264	90.8506
60.52	90.7126	89.6322
60.58	89.4943	88.2184
60.65	88.0805	86.8046
60.72	86.6667	85.5862
60.78	85.4598	84.1839
60.85	84.0345	82.7701
60.92	82.6322	81.5517
60.98	81.4138	80.1379
61.05	80	78.7241
61.12	78.5862	77.5172
61.18	77.3793	76.1035
61.25	75.9655	74.6897
61.32	74.5517	73.4713
61.38	73.3333	72.0575
61.45	71.9195	70.6437
61.52	70.5058	69.4368
61.58	69.2874	68.023
61.65	67.8851	66.5977
61.72	66.4713	65.3908
61.78	65.2529	63.977
61.85	63.8391	62.5632
61.92	62.4253	61.3563
61.98	61.2184	59.9425
62.05	59.8046	58.5287
62.12	58.3908	57.3103
62.18	57.1724	55.8966
62.25	55.7586	54.4828
62.32	54.3448	53.2759
62.38	53.1379	51.8506
62.45	51.7241	50.4483
62.52	50.2989	49.2299
62.58	49.092	47.8161
62.65	47.6782	46.4023
62.72	46.2644	45.1954
62.78	45.0575	43.7816
62.85	43.6437	42.3678
62.92	42.2299	41.1494
62.98	41.0115	39.7356
63.05	39.5977	38.3218
63.12	38.1839	37.1149
63.18	36.977	35.7012
63.25	35.5517	34.2874
63.32	34.1494	33.069
63.38	32.931	31.6552
63.45	31.5172	30.2414
63.52	30.1035	29.0345
63.58	28.8966	27.6207
63.65	27.4828	26.2069
63.72	26.069	24.9885
63.78	24.8506	23.5747
63.85	23.4368	22.1609
63.92	22.023	20.954
63.98	20.8161	19.5402
64.05	19.4023	18.1149
64.12	17.9885	16.9081
64.18	16.7701	15.4943
64.25	15.3563	14.0805
64.32	13.9425	12.8736
64.38	12.7241	11.4598
64.45	11.3218	10.046
64.52	9.9081	8.8276
64.58	8.6897	7.4138
64.65	7.2759	6
64.72	5.8621	4.7931
64.78	4.6552	3.3793
64.85	3.2414	1.9655
64.92	1.8161	0.7471
64.98	0.6092	0
65.05	0	0
65.12	0	0
65.18	0	0
65.25	0	0
65.32	0	0
65.38	0	0
65.45	0	0
65.52	0	0
65.58	0	0
65.65	0	0
65.72	0	0
65.78	0	0
65.85	0	0
65.92	0	0
65.98	0	0
66.05	0	0
66.12	1.1264	1.2069
66.18	2.3448	2.4253
66.25	3.7586	3.8391
66.32	5.1724	5.2529
66.38	6.3793	6.4598
66.45	7.7931	7.8736
66.52	9.2069	9.2989
66.58	10.4253	10.5058
66.65	11.8391	11.9195
66.72	13.2529	13.3333
66.78	14.4598	14.5402
66.85	15.8736	15.954
66.92	17.2874	17.3678
66.98	18.5058	18.5862
67.05	19.9195	20
67.12	21.3333	21.4138
67.18	22.5517	22.6207
67.25	23.954	24.046
67.32	25.3678	25.4483
67.38	26.5862	26.6667
67.45	28	28.0805
67.52	29.4138	29.4943
67.58	30.6207	30.7012
67.65	32.0345	32.1149
67.72	33.4598	33.5287
67.78	34.6667	34.7471
67.85	36.0805	36.1609
67.92	37.4943	37.5747
67.98	38.7012	38.7816
68.05	40.1149	40.1954
68.12	41.5402	41.6092
68.18	42.7471	42.8276
68.25	44.1609	44.2414
68.32	45.5747	45.6552
68.38	46.7816	46.8621
68.45	48.1954	48.2759
68.52	49.6092	49.6897
68.58	50.8276	50.9081
68.65	52.2414	52.3218
68.72	53.6552	53.7356
68.78	54.8621	54.9425
68.85	56.2874	56.3563
68.92	57.6897	57.7816
68.98	58.9081	58.9885
69.05	60.3218	60.4023
69.12	61.7356	61.8161
69.18	62.9425	63.023
69.25	64.3563	64.4368
69.32	65.7701	65.8506
69.38	66.9885	67.069
69.45	68.4023	68.4828
69.52	69.8161	69.8966
69.58	71.023	71.1035
69.65	72.4368	72.5172
69.72	73.8506	73.931
69.78	75.069	75.1494
69.85	76.4828	76.5632
69.92	77.8966	77.977
69.98	79.1035	79.1839
70.05	80.5172	80.6092
70.12	81.931	82.0115
70.18	83.1494	83.2299
70.25	84.5632	84.6437
70.32	85.977	86.0575
70.38	87.1839	87.2644
70.45	88.5977	88.6782
70.52	90.023	90.1035
70.58	91.2299	91.3103
70.65	92.6437	92.7241
70.72	94.0575	94.1379
70.78	95.2644	95.3448
70.85	96.6782	96.7586
70.92	98.092	98.1724
70.98	99.3103	99.3908
71.05	100	100
71.12	100	100
71.18	100	100
71.25	100	100
71.32	100	100
71.38	100	100
71.45	100	100
71.52	100	100
71.58	100	100
71.65	100	100
71.72	100	100
71.78	100	100
71.85	100	100
71.92	100	100
71.98	100	100
72.05	100	100
72.12	98.9655	98.8736
72.18	97.7586	97.6667
72.25	96.3448	96.2529
72.32	94.931	94.8391
72.38	93.7126	93.6207
72.45	92.2989	92.2069
72.52	90.8851	90.8046
72.58	89.6782	89.5862
72.65	88.2644	88.1724
72.72	86.8506	86.7586
72.78	85.6322	85.5402
72.85	84.2184	84.1264
72.92	82.8046	82.7126
72.98	81.5977	81.5058
73.05	80.1839	80.092
73.12	78.7701	78.6782
73.18	77.5517	77.4598
73.25	76.1379	76.0575
73.32	74.7241	74.6322
73.38	73.5172	73.4253
73.45	72.1035	72.0115
73.52	70.6897	70.5977
73.58	69.4713	69.3793
73.65	68.0575	67.9655
73.72	66.6437	66.5517
73.78	65.4368	65.3448
73.85	64.023	63.931
73.92	62.6092	62.5172
73.98	61.3908	61.2989
74.05	59.977	59.8851
74.12	58.5632	58.4713
74.18	57.3563	57.2644
74.25	55.9425	55.8506
74.32	54.5287	54.4368
74.38	53.3103	53.2299
74.45	51.8966	51.8046
74.52	50.4828	50.3908
74.58	49.2759	49.1839
74.65	47.8621	47.7701
74.72	46.4483	46.3563
74.78	45.2299	45.1379
74.85	43.8161	43.7241
74.92	42.4023	42.3103
74.98	41.1954	41.1035
75.05	39.7816	39.6897
75.12	38.3678	38.2759
75.18	37.1494	37.0575
75.25	35.7356	35.6437
75.32	34.3218	34.2299
75.38	33.1149	33.023
75.45	31.7012	31.6092
75.52	30.2874	30.1954
75.58	29.069	28.977
75.65	27.6552	27.5632
75.72	26.2414	26.1494
75.78	25.0345	24.9425
75.85	23.6207	23.5287
75.92	22.2069	22.1149
75.98	20.9885	20.8966
76.05	19.5747	19.4943
76.12	18.1609	18.069
76.18	16.954	16.8621
76.25	15.5402	15.4483
76.32	14.1264	14.0345
76.38	12.9081	12.8161
76.45	11.4943	11.4023
76.52	10.0805	9.9885
76.58	8.8736	8.7816
76.65	7.4598	7.3678
76.72	6.046	5.954
76.78	4.8276	4.7471
76.85	3.4138	3.3218
76.92	2	1.9081
76.98	0.7931	0.7012
77.05	0	0
77.06	0	0
77.13	0	0
77.19	0	0
77.26	0	0
77.33	0	0
77.39	0	0
77.46	0	0
77.53	0	0
77.59	0	0
77.66	0	0
77.73	0	0
77.79	0	0
77.86	0	0
77.93	0	0
77.99	0	0
78.06	0	1.0345
78.13	1.1724	2.2414
78.19	2.3793	3.6667
78.26	3.7931	5.0805
78.33	5.2069	6.2874
78.39	6.4253	7.7012
78.46	7.8391	9.1149
78.53	9.2529	10.3333
78.59	10.4598	11.7471
78.66	11.8736	13.1494
78.73	13.2874	14.3678
78.79	14.5058	15.7816
78.86	15.9195	17.1954
78.93	17.3218	18.4138
78.99	18.5402	19.8276
79.06	19.954	21.2414
79.13	21.3678	22.4483
79.19	22.5862	23.8621
79.26	24	25.2759
79.33	25.4138	26.4943
79.39	26.6207	27.8966
79.46	28.0345	29.3218
79.53	29.4483	30.5287
79.59	30.6667	31.9425
79.66	32.069	33.3563
79.73	33.4943	34.5747
79.79	34.7012	35.977
79.86	36.1149	37.4023
79.93	37.5287	38.6092
79.99	38.7471	40.023
80.06	40.1609	41.4368
80.13	41.5747	42.6552
80.19	42.7816	44.069
80.26	44.1954	45.4828
80.33	45.6092	46.6897
80.39	46.8276	48.1035
80.46	48.2414	49.5172
80.53	49.6552	50.7241
80.59	50.8621	52.1494
80.66	52.2759	53.5632
80.73	53.6897	54.7701
80.79	54.8966	56.1839
80.86	56.3218	57.5977
80.93	57.7356	58.8046
80.99	58.9425	60.2299
81.06	60.3563	61.6437
81.13	61.7701	62.8506
81.19	62.9885	64.2644
81.26	64.4023	65.6782
81.33	65.8161	66.8966
81.39	67.023	68.3103
81.46	68.4368	69.7126
81.53	69.8506	70.931
81.59	71.069	72.3448
81.66	72.4828	73.7586
81.73	73.8966	74.977
81.79	75.1035	76.3908
81.86	76.5172	77.8046
81.93	77.931	79.0115
81.99	79.1494	80.4253
82.06	80.5632	81.8391
82.13	81.977	83.0575
82.19	83.1839	84.4598
82.26	84.5977	85.8851
82.33	86.0115	87.092
82.39	87.2299	88.5058
82.46	88.6322	89.9195
82.53	90.0575	91.1379
82.59	91.2644	92.5402
82.66	92.6782	93.9655
82.73	94.092	95.1724
82.79	95.3103	96.5862
82.86	96.7241	98
82.93	98.1379	99.2069
82.99	99.3448	100
83.06	100	100
83.13	100	100
83.19	100	100
83.26	100	100
83.33	100	100
83.39	100	100
83.46	100	100
83.53	100	100
83.59	100	100
83.66	100	100
83.73	100	100
83.79	100	100
83.86	100	100
83.93	100	100
83.99	100	100
84.06	100	100
84.13	98.9195	98.8276
84.19	97.7012	97.6207
84.26	96.2989	96.2069
84.33	94.8851	94.7931
84.39	93.6667	93.5747
84.46	92.2529	92.1609
84.53	90.8391	90.7471
84.59	89.6322	89.5402
84.66	88.2184	88.1264
84.73	86.8046	86.7126
84.79	85.5862	85.4943
84.86	84.1724	84.0805
84.93	82.7586	82.6667
84.99	81.5517	81.4598
85.06	80.1379	80.046
85.13	78.7241	78.6322
85.19	77.5058	77.4138
85.26	76.092	76
85.33	74.6782	74.5862
85.39	73.4713	73.3793
85.46	72.0575	71.9655
85.53	70.6437	70.5517
85.59	69.4253	69.3333
85.66	68.0115	67.9195
85.73	66.5977	66.5058
85.79	65.3908	65.2989
85.86	63.9655	63.8851
85.93	62.5632	62.4713
85.99	61.3448	61.2529
86.06	59.931	59.8391
86.13	58.5172	58.4253
86.19	57.3103	57.2184
86.26	55.8966	55.8046
86.33	54.4828	54.3908
86.39	53.2644	53.1724
86.46	51.8506	51.7586
86.53	50.4368	50.3448
86.59	49.2299	49.1379
86.66	47.8161	47.7241
86.73	46.4023	46.3103
86.79	45.1839	45.092
86.86	43.7701	43.6782
86.93	42.3563	42.2644
86.99	41.1494	41.0575
87.06	39.7356	39.6437
87.13	38.3218	38.2299
87.19	37.1035	37.0115
87.26	35.6897	35.5977
87.33	34.2759	34.1839
87.39	33.069	32.977
87.46	31.6552	31.5632
87.53	30.2299	30.1494
87.59	29.023	28.931
87.66	27.6092	27.5172
87.73	26.1954	26.1035
87.79	24.9885	24.8966
87.86	23.5747	23.4828
87.93	22.1609	22.069
87.99	20.9425	20.8506
88.06	19.5287	19.4368
88.13	18.1149	18.023
88.19	16.9081	16.8161
88.26	15.4943	15.4023
88.33	14.0805	13.9885
88.39	12.8621	12.7701
88.46	11.4483	11.3563
88.53	10.0345	9.9425
88.59	8.8276	8.7356
88.66	7.4138	7.3218
88.73	6	5.9081
88.79	4.7816	4.6897
88.86	3.3678	3.2759
88.93	1.954	1.8621
88.99	0.7471	0.6552
89.06	0	0
89.07	0	0
89.14	0	0
89.2	0	0
89.27	0	0
89.34	0	0
89.4	0	0
89.47	0	0
89.54	0	0
89.6	0	0
89.67	0	0
89.74	0	0
89.8	0	0
89.87	0	0
89.94	0	0
90	0	0
90.07	0	0
90.14	1.2069	1.2299
90.2	2.4253	2.4483
90.27	3.8391	3.8621
90.34	5.2529	5.2759
90.4	6.4598	6.4828
90.47	7.8736	7.8966
90.54	9.2874	9.3103
90.6	10.4943	10.5172
90.67	11.9195	11.9425
90.74	13.3333	13.3563
90.8	14.5402	14.5632
90.87	15.954	15.977
90.94	17.3678	17.3908
91	18.5862	18.5977
91.07	20	20.023
91.14	21.4138	21.4368
91.2	22.6207	22.6437
91.27	24.0345	24.0575
91.34	25.4483	25.4713
91.4	26.6667	26.6897
91.47	28.0805	28.1035
91.54	29.4943	29.5058
91.6	30.7012	30.7241
91.67	32.1149	32.1379
91.74	33.5287	33.5517
91.8	34.7471	34.7586
91.87	36.1609	36.1839
91.94	37.5747	37.5977
92	38.7816	38.8046
92.07	40.1954	40.2184
92.14	41.6092	41.6322
92.2	42.8276	42.8506
92.27	44.2414	44.2529
92.34	45.6552	45.6782
92.4	46.8621	46.8851
92.47	48.2759	48.2989
92.54	49.6897	49.7126
92.6	50.9081	50.931
92.67	52.3218	52.3333
92.74	53.7356	53.7586
92.8	54.9425	54.9655
92.87	56.3563	56.3793
92.94	57.7701	57.7931
93	58.9885	59
93.07	60.4023	60.4253
93.14	61.8161	61.8391
93.2	63.023	63.046
93.27	64.4368	64.4598
93.34	65.8506	65.8736
93.4	67.069	67.0805
93.47	68.4828	68.4943
93.54	69.8966	69.9195
93.6	71.1035	71.1264
93.67	72.5172	72.5402
93.74	73.931	73.954
93.8	75.1494	75.1724
93.87	76.5632	76.5862
93.94	77.977	77.9885
94	79.1839	79.2069
94.07	80.5977	80.6207
94.14	82.0115	82.0345
94.2	83.2299	83.2529
94.27	84.6437	84.6667
94.34	86.0575	86.069
94.4	87.2644	87.2874
94.47	88.6782	88.7012
94.54	90.092	90.1149
94.6	91.3103	91.3333
94.67	92.7241	92.7471
94.74	94.1379	94.1609
94.8	95.3448	95.3678
94.87	96.7586	96.7816
94.94	98.1724	98.1954
95	99.3908	99.4138
95.07	100	100
95.14	100	100
95.2	100	100
95.27	100	100
95.34	100	100
95.4	100	100
95.47	100	100
95.54	100	100
95.6	100	100
95.67	100	100
95.74	100	100
95.8	100	100
95.87	100	100
95.94	100	100
96	100	100
96.07	100	100
96.14	98.8736	98.7931
96.2	97.6667	97.5747
96.27	96.2529	96.1609
96.34	94.8391	94.7471
96.4	93.6207	93.5402
96.47	92.2069	92.1149
96.54	90.8046	90.7126
96.6	89.5862	89.4943
96.67	88.1724	88.0805
96.74	86.7586	86.6667
96.8	85.5402	85.4598
96.87	84.1264	84.0345
96.94	82.7126	82.6322
97	81.5058	81.4138
97.07	80.092	80
97.14	78.6782	78.5862
97.2	77.4598	77.3678
97.27	76.0575	75.9655
97.34	74.6322	74.5517
97.4	73.4253	73.3333
97.47	72.0115	71.9195
97.54	70.5977	70.5058
97.6	69.3793	69.2874
97.67	67.977	67.8851
97.74	66.5517	66.4598
97.8	65.3448	65.2529
97.87	63.931	63.8391
97.94	62.5172	62.4253
98	61.2989	61.2184
98.07	59.8851	59.8046
98.14	58.4713	58.3793
98.2	57.2644	57.1724
98.27	55.8506	55.7586
98.34	54.4368	54.3448
98.4	53.2299	53.1379
98.47	51.8046	51.7126
98.54	50.3908	50.2989
98.6	49.1839	49.092
98.67	47.7701	47.6782
98.74	46.3563	46.2644
98.8	45.1494	45.0575
98.87	43.7241	43.6322
98.94	42.3103	42.2299
99	41.1035	41.0115
99.07	39.6897	39.5977
99.14	38.2759	38.1839
99.2	37.0575	36.977
99.27	35.6437	35.5517
99.34	34.2414	34.1494
99.4	33.023	32.931
99.47	31.6092	31.5172
99.54	30.1954	30.1035
99.6	28.977	28.8851
99.67	27.5632	27.4828
99.74	26.1494	26.069
99.8	24.9425	24.8506
99.87	23.5287	23.4368
99.94	22.1149	22.023
100	20.8966	20.8046
100.07	19.4943	19.4023
100.14	18.069	17.977
100.2	16.8621	16.7701
100.27	15.4483	15.3563
100.34	14.0345	13.9425
100.4	12.8161	12.7241
100.47	11.4138	11.3218
100.54	9.9885	9.8966
100.6	8.7816	8.6897
100.67	7.3678	7.2759
100.74	5.954	5.8621
100.8	4.7471	4.6552
100.87	3.3218	3.2414
100.94	1.9081	1.8161
101	0.7012	0.6092
101.07	0	0
101.14	0	0
101.2	0	0
101.27	0	0
101.34	0	0
101.4	0	0
101.47	0	0
101.54	0	0
101.6	0	0
101.67	0	0
101.74	0	0
101.8	0	0
101.87	0	0
101.94	0	0
102	0	0
102.07	0	0
102.14	1.0345	1.1264
102.2	2.2529	2.3448
102.27	3.6667	3.7586
102.34	5.0805	5.1724
102.4	6.2874	6.3793
102.47	7.7012	7.7931
102.54	9.1149	9.2184
102.6	10.3333	10.4253
102.67	11.7471	11.8391
102.74	13.1609	13.2529
102.8	14.3678	14.4713
102.87	15.7816	15.8736
102.94	17.1954	17.2874
103	18.4138	18.5058
103.07	19.8276	19.9195
103.14	21.2414	21.3333
103.2	22.4483	22.5517
103.27	23.8621	23.9655
103.34	25.2759	25.3793
103.4	26.4943	26.5862
103.47	27.9081	28
103.54	29.3218	29.4138
103.6	30.5287	30.6207
103.67	31.9425	32.046
103.74	33.3563	33.4598
103.8	34.5747	34.6667
103.87	35.9885	36.0805
103.94	37.4023	37.4943
104	38.6092	38.7012
104.07	40.0345	40.1149
104.14	41.4368	41.5402
104.2	42.6552	42.7471
104.27	44.069	44.1609
104.34	45.4828	45.5747
104.4	46.6897	46.7931
104.47	48.1035	48.2069
104.54	49.5172	49.6092
104.6	50.7356	50.8276
104.67	52.1494	52.2414
104.74	53.5632	53.6552
104.8	54.7701	54.8621
104.87	56.1839	56.2874
104.94	57.5977	57.7012
105	58.8161	58.9081
105.07	60.2299	60.3218
105.14	61.6437	61.7356
105.2	62.8506	62.954
105.27	64.2644	64.3563
105.34	65.6782	65.7816
105.4	66.8966	66.9885
105.47	68.3103	68.4023
105.54	69.7241	69.8161
105.6	70.931	71.0345
105.67	72.3448	72.4368
105.74	73.7701	73.8621
105.8	74.977	75.069
105.87	76.3908	76.4828
105.94	77.8046	77.8966
106	79.0115	79.1035
106.07	80.4253	80.5287
106.14	81.8391	81.9425
106.2	83.0575	83.1494
106.27	84.4713	84.5632
106.34	85.8851	85.977
106.4	87.092	87.1839
106.47	88.5058	88.5977
106.54	89.9195	90.023
106.6	91.1379	91.2299
106.67	92.5517	92.6437
106.74	93.9655	94.0575
106.8	95.1724	95.2759
106.87	96.5862	96.6897
106.94	98.0115	98.092
107	99.2184	99.3103
107.07	100	100
107.08	100	100
107.15	100	100
107.21	100	100
107.28	100	100
107.35	100	100
107.41	100	100
107.48	100	100
107.55	100	100
107.61	100	100
107.68	100	100
107.75	100	100
107.81	100	100
107.88	100	100
107.95	100	100
108.01	100	100
108.08	100	98.9425
108.15	98.8276	97.7356
108.21	97.6207	96.3218
108.28	96.2069	94.9081
108.35	94.7931	93.7012
108.41	93.5747	92.2759
108.48	92.1609	90.8621
108.55	90.7471	89.6552
108.61	89.5402	88.2414
108.68	88.1264	86.8276
108.75	86.7126	85.6092
108.81	85.5058	84.1954
108.88	84.0805	82.7931
108.95	82.6667	81.5747
109.01	81.4598	80.1609
109.08	80.046	78.7471
109.15	78.6322	77.5287
109.21	77.4253	76.1149
109.28	76.0115	74.7012
109.35	74.5862	73.4943
109.41	73.3793	72.0805
109.48	71.9655	70.6667
109.55	70.5517	69.4483
109.61	69.3333	68.046
109.68	67.9195	66.6207
109.75	66.5172	65.4138
109.81	65.2989	64
109.88	63.8851	62.5862
109.95	62.4713	61.3678
110.01	61.2644	59.9655
110.08	59.8391	58.5402
110.15	58.4253	57.3333
110.21	57.2184	55.9195
110.28	55.8046	54.5058
110.35	54.3908	53.2989
110.41	53.1724	51.8736
110.48	51.7701	50.4598
110.55	50.3448	49.2529
110.61	49.1379	47.8391
110.68	47.7241	46.4253
110.75	46.3103	45.2184
110.81	45.092	43.7931
110.88	43.6897	42.3793
110.95	42.2644	41.1724
111.01	41.0575	39.7586
111.08	39.6437	38.3448
111.15	38.2299	37.1264
111.21	37.0115	35.7126
111.28	35.5977	34.3103
111.35	34.1839	33.092
111.41	32.977	31.6782
111.48	31.5632	30.2644
111.55	30.1494	29.046
111.61	28.9425	27.6322
111.68	27.5172	26.2299
111.75	26.1035	25.0115
111.81	24.8966	23.5977
111.88	23.4828	22.1839
111.95	22.069	20.9655
112.01	20.8506	19.5517
112.08	19.4368	18.1379
112.15	18.0345	16.931
112.21	16.8161	15.5172
112.28	15.4023	14.1035
112.35	13.9885	12.8851
112.41	12.7701	11.4828
112.48	11.3563	10.0575
112.55	9.954	8.8506
112.61	8.7356	7.4368
112.68	7.3218	6.023
112.75	5.9081	4.8046
112.81	4.7012	3.3908
112.88	3.2759	1.977
112.95	1.8621	0.7701
113.01	0.6552	0
113.08	0	0
113.09	0	0
113.16	0	0
113.22	0	0
113.29	0	0
113.36	0	0
113.42	0	0
113.49	0	0
113.56	0	0
113.62	0	0
113.69	0	0
113.76	0	0
113.82	0	0
113.89	0	0
113.96	0	0
114.02	0	0
114.09	0	1.1839
114.16	1.2184	2.3908
114.22	2.4253	3.8046
114.29	3.8506	5.2184
114.36	5.2529	6.4368
114.42	6.4713	7.8506
114.49	7.8851	9.2644
114.56	9.2989	10.4713
114.62	10.5058	11.8851
114.69	11.931	13.2989
114.76	13.3333	14.5172
114.82	14.5517	15.931
114.89	15.9655	17.3448
114.96	17.3793	18.5517
115.02	18.5862	19.9655
115.09	20	21.3908
115.16	21.4253	22.5977
115.22	22.6322	24.0115
115.29	24.046	25.4253
115.36	25.4598	26.6322
115.42	26.6782	28.046
115.49	28.0805	29.4598
115.56	29.4943	30.6782
115.62	30.7126	32.092
115.69	32.1264	33.5058
115.76	33.5402	34.7126
115.82	34.7471	36.1264
115.89	36.1724	37.5402
115.96	37.5862	38.7586
116.02	38.7931	40.1724
116.09	40.2069	41.5862
116.16	41.6207	42.7931
116.22	42.8276	44.2069
116.29	44.2414	45.6207
116.36	45.6667	46.8391
116.42	46.8736	48.2529
116.49	48.2874	49.6667
116.56	49.7012	50.8736
116.62	50.9081	52.2874
116.69	52.3218	53.7012
116.76	53.7356	54.9195
116.82	54.954	56.3333
116.89	56.3678	57.7471
116.96	57.7816	58.954
117.02	59	60.3678
117.09	60.4138	61.7816
117.16	61.8161	63
117.22	63.0345	64.4138
117.29	64.4483	65.8276
117.36	65.8621	67.0345
117.42	67.069	68.4483
117.49	68.4828	69.8621
117.56	69.9081	71.0805
117.62	71.1149	72.4943
117.69	72.5287	73.9081
117.76	73.9425	75.1149
117.82	75.1609	76.5287
117.89	76.5632	77.954
117.96	77.977	79.1609
118.02	79.1954	80.5747
118.09	80.6092	81.9885
118.16	82.023	83.1954
118.22	83.2414	84.6092
118.29	84.6437	86.023
118.36	86.0575	87.2414
118.42	87.2759	88.6552
118.49	88.6897	90.069
118.56	90.1035	91.2759
118.62	91.3103	92.7012
118.69	92.7356	94.1035
118.76	94.1494	95.3218
118.82	95.3563	96.7356
118.89	96.7701	98.1494
118.96	98.1839	99.3563
119.02	99.3908	100
119.09	100	100
119.16	100	100
119.22	100	100
119.29	100	100
119.36	100	100
119.42	100	100
119.49	100	100
119.56	100	100
119.62	100	100
119.69	100	100
119.76	100	100
119.82	100	100
119.89	100	100
119.96	100	100
120.02	100	100
120.09	100	98.8851
120.16	98.8161	97.6782
120.22	97.5977	96.2644
120.29	96.1839	94.8391
120.36	94.7701	93.6322
120.42	93.5517	92.2184
120.49	92.1379	90.8046
120.56	90.7356	89.5977
120.62	89.5172	88.1839
120.69	88.1035	86.7586
120.76	86.6897	85.5517
120.82	85.4713	84.1379
120.89	84.0575	82.7241
120.96	82.6437	81.5172
121.02	81.4368	80.092
121.09	80.023	78.6897
121.16	78.6092	77.4713
121.22	77.3908	76.0575
121.29	75.9885	74.6437
121.36	74.5632	73.4368
121.42	73.3563	72.0115
121.49	71.9425	70.6092
121.56	70.5287	69.3908
121.62	69.3103	67.977
121.69	67.9081	66.5632
121.76	66.4828	65.3563
121.82	65.2759	63.931
121.89	63.8621	62.5287
121.96	62.4483	61.3103
122.02	61.2414	59.8966
122.09	59.8161	58.4828
122.16	58.4023	57.2644
122.22	57.1954	55.8621
122.29	55.7816	54.4483
122.36	54.3678	53.2299
122.42	53.1609	51.8161
122.49	51.7356	50.4023
122.56	50.3218	49.1839
122.62	49.1149	47.7816
122.69	47.7012	46.3563
122.76	46.2874	45.1494
122.82	45.069	43.7356
122.89	43.6552	42.3218
122.96	42.2529	41.1149
123.02	41.0345	39.7012
123.09	39.6207	38.2759
123.16	38.2069	37.069
123.22	36.9885	35.6552
123.29	35.5747	34.2414
123.36	34.1724	33.0345
123.42	32.954	31.6207
123.49	31.5402	30.1954
123.56	30.1264	28.9885
123.62	28.9081	27.5747
123.69	27.5058	26.1609
123.76	26.0805	24.954
123.82	24.8736	23.5287
123.89	23.4598	22.1264
123.96	22.046	20.9081
124.02	20.8276	19.4943
124.09	19.4253	18.0805
124.16	18	16.8736
124.22	16.7931	15.4483
124.29	15.3793	14.046
124.36	13.9655	12.8276
124.42	12.7471	11.4138
124.49	11.3333	10
124.56	9.9195	8.7931
124.62	8.7126	7.3793
124.69	7.2989	5.9655
124.76	5.8851	4.7471
124.82	4.6782	3.3333
124.89	3.2529	1.9195
124.96	1.8391	0.7012
125.02	0.6322	0
125.09	0	0
125.16	0	0
125.22	0	0
125.29	0	0
125.36	0	0
125.42	0	0
125.49	0	0
125.56	0	0
125.62	0	0
125.69	0	0
125.76	0	0
125.82	0	0
125.89	0	0
125.96	0	0
126.02	0	0
126.09	0	1.0345
126.16	1.1264	2.2414
126.22	2.3448	3.6552
126.29	3.7586	5.069
126.36	5.1609	6.2759
126.42	6.3793	7.7012
126.49	7.7931	9.1149
126.56	9.2069	10.3218
126.62	10.4253	11.7356
126.69	11.8391	13.1494
126.76	13.2529	14.3678
126.82	14.4598	15.7816
126.89	15.8736	17.1954
126.96	17.2874	18.4023
127.02	18.5058	19.8161
127.09	19.9195	21.2299
127.16	21.3333	22.4483
127.22	22.5402	23.8621
127.29	23.954	25.2759
127.36	25.3678	26.4828
127.42	26.5862	27.8966
127.49	27.9885	29.3103
127.56	29.4138	30.5287
127.62	30.6207	31.9425
127.69	32.0345	33.3563
127.76	33.4483	34.5632
127.82	34.6667	35.977
127.89	36.0805	37.3908
127.96	37.4943	38.6092
128.02	38.7012	40.023
128.09	40.1149	41.4368
128.16	41.5287	42.6437
128.22	42.7356	44.0575
128.29	44.1609	45.4713
128.36	45.5747	46.6897
128.42	46.7816	48.1035
128.49	48.1954	49.5172
128.56	49.6092	50.7241
128.62	50.8161	52.1379
128.69	52.2414	53.5517
128.76	53.6552	54.7701
128.82	54.8621	56.1839
128.89	56.2759	57.5977
128.96	57.6897	58.8046
129.02	58.9081	60.2184
129.09	60.3218	61.6322
129.16	61.7241	62.8506
129.22	62.9425	64.2644
129.29	64.3563	65.6782
129.36	65.7701	66.8851
129.42	66.9885	68.2989
129.49	68.4023	69.7126
129.56	69.8161	70.931
129.62	71.023	72.3448
129.69	72.4368	73.7586
129.76	73.8506	74.9655
129.82	75.069	76.3793
129.89	76.4713	77.7931
129.96	77.8966	79.0115
130.02	79.1035	80.4253
130.09	80.5172	81.8391
130.16	81.931	83.046
130.22	83.1494	84.4598
130.29	84.5632	85.8736
130.36	85.977	87.092
130.42	87.1839	88.5058
130.49	88.5977	89.9195
130.56	90.0115	91.1264
130.62	91.2299	92.5402
130.69	92.6437	93.954
130.76	94.0575	95.1724
130.82	95.2644	96.5862
130.89	96.6782	98
130.96	98.092	100
131.02	99.2989
131.09	100
131.16	100
131.22	100
131.29	100
131.36	100
131.42	100
131.49	100
131.56	100
131.62	100
131.69	100
131.76	100
131.82	100
131.89	100
131.96	100
132.02	100
132.09	100
132.16	98.9655
132.22	97.7586
132.29	96.3448
132.36	94.931
132.42	93.7241
132.49	92.2989
132.56	90.8851
132.62	89.6782
[truncated: 16,082 more rows]

## Sheet: Figure 2 h
NFA	MFA	NF/MF-A1	NF/MF-A2	NF/MF-A3			Ordinary one-way ANOVA multiple comparisons
3.11	4.52	11.07	6.35	9.81			Number of families	1
3.68	5.39	9.92	7.52	11.79			Number of comparisons per family	10
4.98	4.36	11.17	8.12	10.12			Alpha	0.05
2.49	4.81	10.63	7.92	10.92
2.91	4.29	11.19	8.11	9.98			Tukey's multiple comparisons test	Exact P Value
							NFA vs. MFA	0.0911
							NFA vs. NF/MF-A1	<0.0001
							NFA vs. NF/MF-A2	<0.0001
							NFA vs. NF/MF-A3	<0.0001
							MFA vs. NF/MF-A1	<0.0001
							MFA vs. NF/MF-A2	<0.0001
							MFA vs. NF/MF-A3	<0.0001
							NF/MF-A1 vs. NF/MF-A2	<0.0001
							NF/MF-A1 vs. NF/MF-A3	0.975
							NF/MF-A2 vs. NF/MF-A3	<0.0001

[truncated: 29 more sheets: Figure 2i, Figure 2j, Figure 4e, Figure 4f, Figure 4g, Figure 5d, Figure 5e, Figure S2a, Figure S2b, Figure S2c, Figure S2d, Figure S4d, Figure S4e, Figure S4f, Figure S5c, Figure S5d, Figure S5e, Figure S6a, Figure S6b, Figure S7c …]
